# Supplementary material for: Overexpression of SSR2 promotes proliferation of liver cancer cells and predicts prognosis of patients with hepatocellular carcinoma
Source: J Cell Mol Med. 2022 Apr 28;26(11):3169–82. doi: 10.1111/jcmm.17314 (PMC9170819; doi:10.1111/jcmm.17314)
Supplement: Supplementary file 4 — Table S1 [file JCMM-26-3169-s003.xlsx]

## Sheet: Supplentary Table 1
gene_name	gene_id	gene_biotype	baseMean	log2FoldChange	lfcSE	stat	pvalue	padj
TSPAN6	ENSG00000000003	protein_coding	5126.38	-0.154134	0.0831985	-1.85261	0.0639383	0.118226
TNMD	ENSG00000000005	protein_coding	3.18217	-1.6703	0.248119	-6.73184	1.67536e-11	3.19702e-10
DPM1	ENSG00000000419	protein_coding	1265.2	-0.0193419	0.0482775	-0.40064	0.688685	0.7722
SCYL3	ENSG00000000457	protein_coding	695.119	0.156101	0.0570384	2.73677	0.00620454	0.0162172
C1orf112	ENSG00000000460	protein_coding	336.89	0.0469529	0.107465	0.436913	0.662175	0.750662
FGR	ENSG00000000938	protein_coding	232.68	-0.202252	0.113728	-1.77839	0.0753397	0.135635
CFH	ENSG00000000971	protein_coding	62317.4	-0.101392	0.120257	-0.843124	0.399159	0.516889
FUCA2	ENSG00000001036	protein_coding	3967.62	0.0586051	0.0737197	0.794973	0.426629	0.54292
GCLC	ENSG00000001084	protein_coding	4869.45	-0.537636	0.0898442	-5.9841	2.1759e-09	2.65108e-08
NFYA	ENSG00000001167	protein_coding	1051.97	0.321008	0.0675698	4.75076	2.02653e-06	1.26909e-05
STPG1	ENSG00000001460	protein_coding	189.817	0.169444	0.0822944	2.05899	0.0394948	0.0790497
NIPAL3	ENSG00000001461	protein_coding	477.906	-0.0398408	0.0642018	-0.620556	0.534892	0.642357
LAS1L	ENSG00000001497	protein_coding	2100.08	0.205797	0.0537801	3.82664	0.000129904	0.000536081
ENPP4	ENSG00000001561	protein_coding	815.42	0.00716246	0.112055	0.0639193	0.949034	0.96484
SEMA3F	ENSG00000001617	protein_coding	1014.51	-0.0557794	0.0697543	-0.799656	0.42391	0.540387
CFTR	ENSG00000001626	protein_coding	165.289	-1.00339	0.324046	-3.09644	0.00195862	0.00589872
ANKIB1	ENSG00000001629	protein_coding	1053.55	-0.304429	0.0708977	-4.29391	1.75551e-05	8.93661e-05
CYP51A1	ENSG00000001630	protein_coding	538.302	-0.703299	0.117832	-5.96864	2.39241e-09	2.88231e-08
KRIT1	ENSG00000001631	protein_coding	770.619	-0.378553	0.064488	-5.87013	4.35459e-09	4.96081e-08
RAD52	ENSG00000002016	protein_coding	223.764	-0.0794486	0.0661912	-1.20029	0.230026	0.336875
MYH16	ENSG00000002079	transcribed_unitary_pseudogene	6.20399	-0.0233693	0.152882	-0.152858	0.87851	0.915877
BAD	ENSG00000002330	protein_coding	1774.72	0.280382	0.0728891	3.84669	0.000119723	0.0004984
LAP3	ENSG00000002549	protein_coding	5761.34	-0.639062	0.0897166	-7.12312	1.05507e-12	2.57009e-11
CD99	ENSG00000002586	protein_coding	8803.68	0.113749	0.0681565	1.66894	0.0951286	0.16437
HS3ST1	ENSG00000002587	protein_coding	95.4899	-0.244623	0.142972	-1.71098	0.0870848	0.152937
AOC1	ENSG00000002726	protein_coding	117.171	-1.56789	0.239313	-6.55163	5.69139e-11	9.72867e-10
WNT16	ENSG00000002745	protein_coding	3.91962	-0.352327	0.209718	-1.68001	0.0929562	0.161251
HECW1	ENSG00000002746	protein_coding	31.2229	-0.0541063	0.211326	-0.256033	0.797925	0.856968
MAD1L1	ENSG00000002822	protein_coding	1597.37	0.101127	0.0894514	1.13052	0.258256	0.369291
LASP1	ENSG00000002834	protein_coding	12181.5	0.252614	0.0581302	4.34567	1.38854e-05	7.22891e-05
SNX11	ENSG00000002919	protein_coding	959.073	0.147358	0.0499431	2.95051	0.00317245	0.00903308
TMEM176A	ENSG00000002933	protein_coding	37666.6	-0.111103	0.113087	-0.982458	0.325874	0.442047
M6PR	ENSG00000003056	protein_coding	1408.57	-0.20697	0.0825999	-2.5057	0.012221	0.0291296
KLHL13	ENSG00000003096	protein_coding	244.498	0.0270283	0.142395	0.189813	0.849456	0.895317
CYP26B1	ENSG00000003137	protein_coding	142.165	1.34831	0.226851	5.94356	2.78893e-09	3.30631e-08
ICA1	ENSG00000003147	protein_coding	720.697	0.365312	0.143812	2.5402	0.0110789	0.0267601
DBNDD1	ENSG00000003249	protein_coding	1741.64	-0.588001	0.14223	-4.13417	3.56243e-05	0.000168617
ALS2	ENSG00000003393	protein_coding	1376.02	0.00454286	0.0574912	0.0790184	0.937018	0.957135
CASP10	ENSG00000003400	protein_coding	610.369	0.0390439	0.0603255	0.64722	0.51749	0.627344
CFLAR	ENSG00000003402	protein_coding	3613.8	-0.163514	0.0410704	-3.98131	6.85372e-05	0.000303513
TFPI	ENSG00000003436	protein_coding	12725.2	-0.357572	0.122651	-2.91537	0.00355267	0.00997578
NDUFAF7	ENSG00000003509	protein_coding	524.897	-0.0411877	0.0455656	-0.903922	0.366037	0.483816
RBM5	ENSG00000003756	protein_coding	2041.42	0.11053	0.0420432	2.62896	0.00856462	0.0214064
MTMR7	ENSG00000003987	protein_coding	194.23	1.01851	0.182456	5.58225	2.37428e-08	2.30053e-07
SLC7A2	ENSG00000003989	protein_coding	8539.11	-0.900582	0.145715	-6.18045	6.39184e-10	8.71567e-09
ARF5	ENSG00000004059	protein_coding	4878.82	0.211036	0.0566402	3.72591	0.000194608	0.000767585
SARM1	ENSG00000004139	protein_coding	158.272	-0.128438	0.102382	-1.2545	0.209661	0.312778
POLDIP2	ENSG00000004142	protein_coding	10387.6	-0.0869549	0.0536239	-1.62157	0.104895	0.178031
PLXND1	ENSG00000004399	protein_coding	3888.63	0.174993	0.0827672	2.11427	0.0344918	0.0706492
AK2	ENSG00000004455	protein_coding	5028.88	-0.127516	0.056119	-2.27225	0.0230713	0.0502132
CD38	ENSG00000004468	protein_coding	215.893	0.368238	0.173035	2.12811	0.033328	0.0686724
FKBP4	ENSG00000004478	protein_coding	6287.36	0.249437	0.0730141	3.41629	0.000634812	0.00217841
KDM1A	ENSG00000004487	protein_coding	1791.3	0.31091	0.0531259	5.85234	4.84717e-09	5.46597e-08
RBM6	ENSG00000004534	protein_coding	2020.88	0.0610045	0.0517151	1.17963	0.238149	0.346362
CAMKK1	ENSG00000004660	protein_coding	85.2559	-0.223063	0.10828	-2.06005	0.0393935	0.0788956
RECQL	ENSG00000004700	protein_coding	460.488	-0.302153	0.0948403	-3.18592	0.00144295	0.00450507
VPS50	ENSG00000004766	protein_coding	635.808	-0.152088	0.0502558	-3.02627	0.00247594	0.00726612
HSPB6	ENSG00000004776	protein_coding	533.442	-0.219511	0.174331	-1.25916	0.207971	0.310739
ARHGAP33	ENSG00000004777	protein_coding	286.696	0.474853	0.0913276	5.19945	1.99881e-07	1.58255e-06
NDUFAB1	ENSG00000004779	protein_coding	2808.44	0.0830134	0.0744407	1.11516	0.264782	0.376285
PDK4	ENSG00000004799	protein_coding	7578.65	-1.8324	0.157249	-11.6529	2.21864e-31	1.83626e-28
SLC22A16	ENSG00000004809	protein_coding	3.36953	0.541976	0.215363	2.51658	0.0118501	0.0283671
ZMYND10	ENSG00000004838	protein_coding	40.7533	0.140865	0.123784	1.13799	0.255125	0.365657
ABCB5	ENSG00000004846	protein_coding	25.4159	0.697483	0.332514	2.0976	0.0359402	0.0730942
ARX	ENSG00000004848	protein_coding	1.78811	1.07055	0.35977	2.97565	0.00292367	0.00839863
SLC25A13	ENSG00000004864	protein_coding	5483.08	-0.543128	0.0781763	-6.94748	3.71862e-12	8.11415e-11
ST7	ENSG00000004866	protein_coding	1660.61	-0.129568	0.0681369	-1.90158	0.0572257	0.10779
CDC27	ENSG00000004897	protein_coding	1841.34	0.0667304	0.0439839	1.51716	0.129227	0.211333
SLC4A1	ENSG00000004939	protein_coding	5.73258	-1.24657	0.240844	-5.17585	2.26874e-07	1.77028e-06
CALCR	ENSG00000004948	protein_coding	6.44048	1.13581	0.247519	4.58878	4.45843e-06	2.59266e-05
HCCS	ENSG00000004961	protein_coding	954.117	0.0280907	0.0500921	0.560782	0.574946	0.677318
DVL2	ENSG00000004975	protein_coding	934.411	0.50907	0.062268	8.17547	2.94722e-16	1.54932e-14
PRSS22	ENSG00000005001	protein_coding	29.0985	0.865109	0.302686	2.85811	0.00426179	0.0116977
UPF1	ENSG00000005007	protein_coding	4850.08	0.0284506	0.0497573	0.571788	0.567465	0.670903
SKAP2	ENSG00000005020	protein_coding	891.404	-0.178784	0.103591	-1.72587	0.0843706	0.148993
SLC25A5	ENSG00000005022	protein_coding	14386.6	0.157083	0.0707834	2.2192	0.0264728	0.056524
MCUB	ENSG00000005059	protein_coding	196.129	0.565636	0.13406	4.21928	2.45082e-05	0.000120573
HOXA11	ENSG00000005073	protein_coding	14.9268	1.82475	0.33614	5.42853	5.68191e-08	5.09482e-07
POLR2J	ENSG00000005075	protein_coding	2121.33	0.229408	0.0746263	3.07409	0.00211144	0.00631304
DHX33	ENSG00000005100	protein_coding	696.733	0.0692625	0.0540013	1.28261	0.19963	0.300483
MEOX1	ENSG00000005102	protein_coding	30.4383	-0.512565	0.204091	-2.51145	0.0120236	0.028736
THSD7A	ENSG00000005108	protein_coding	250.27	0.0937049	0.143851	0.651401	0.514787	0.62524
LIG3	ENSG00000005156	protein_coding	928.659	0.13718	0.0517622	2.6502	0.00804439	0.0202742
RPAP3	ENSG00000005175	protein_coding	806.689	0.116763	0.0372122	3.13775	0.00170253	0.00521439
ACSM3	ENSG00000005187	protein_coding	1190.81	-1.17579	0.142232	-8.26671	1.37701e-16	7.79115e-15
REXO5	ENSG00000005189	protein_coding	249.598	0.461025	0.103504	4.45416	8.42229e-06	4.60644e-05
CIAPIN1	ENSG00000005194	protein_coding	1536.74	0.0469133	0.0579991	0.808863	0.418594	0.535383
SPPL2B	ENSG00000005206	protein_coding	1724.84	0.221998	0.0609435	3.64269	0.000269801	0.00102607
FAM214B	ENSG00000005238	protein_coding	543.875	0.0680755	0.0610866	1.11441	0.265103	0.376592
COPZ2	ENSG00000005243	protein_coding	961.742	-0.400148	0.112826	-3.54659	0.000390248	0.00142184
PRKAR2B	ENSG00000005249	protein_coding	68.8812	-0.0347322	0.169282	-0.205173	0.837437	0.88643
MSL3	ENSG00000005302	protein_coding	623.348	-0.0595539	0.0411616	-1.44683	0.147944	0.235662
CREBBP	ENSG00000005339	protein_coding	2694.66	-0.212097	0.0551069	-3.84882	0.000118688	0.000494727
TSPOAP1	ENSG00000005379	protein_coding	273.618	0.0278858	0.122974	0.226762	0.820609	0.873793
MPO	ENSG00000005381	protein_coding	6.8071	0.0165889	0.202699	0.08184	0.934774	0.955775
PON1	ENSG00000005421	protein_coding	14477.9	-0.848924	0.166007	-5.1138	3.15746e-07	2.38073e-06
GCFC2	ENSG00000005436	protein_coding	869.378	-0.12415	0.0545145	-2.27738	0.0227635	0.0496615
WDR54	ENSG00000005448	protein_coding	209.006	0.505743	0.113934	4.4389	9.04217e-06	4.92353e-05
CROT	ENSG00000005469	protein_coding	1678.43	0.151681	0.100427	1.51037	0.130949	0.213624
ABCB4	ENSG00000005471	protein_coding	6319.43	-1.21713	0.157048	-7.75003	9.18683e-15	3.48933e-13
KMT2E	ENSG00000005483	protein_coding	1409	-0.10548	0.0702083	-1.50239	0.132997	0.216396
RHBDD2	ENSG00000005486	protein_coding	4383.31	-0.0952431	0.0753409	-1.26416	0.206172	0.308468
SOX8	ENSG00000005513	protein_coding	13.4376	-0.152477	0.180902	-0.842873	0.3993	0.517015
IBTK	ENSG00000005700	protein_coding	3320.68	-0.175312	0.0641429	-2.73314	0.00627337	0.0163767
ZNF195	ENSG00000005801	protein_coding	513.396	0.317884	0.0545316	5.82935	5.5644e-09	6.18462e-08
MYCBP2	ENSG00000005810	protein_coding	993.989	-0.293228	0.0762373	-3.84625	0.000119939	0.000499123
FBXL3	ENSG00000005812	protein_coding	1121.4	-0.203425	0.0624677	-3.25648	0.00112802	0.00362518
ITGAL	ENSG00000005844	protein_coding	1502.46	0.193523	0.108451	1.78444	0.0743522	0.134157
PDK2	ENSG00000005882	protein_coding	1698.33	-0.359604	0.0840405	-4.27893	1.87791e-05	9.47848e-05
ITGA3	ENSG00000005884	protein_coding	978.72	0.513254	0.174302	2.94463	0.00323341	0.00918313
ZFX	ENSG00000005889	protein_coding	1033.9	0.270025	0.0718987	3.75563	0.000172906	0.000690943
LAMP2	ENSG00000005893	protein_coding	15021	-0.397817	0.074819	-5.31705	1.05462e-07	8.90885e-07
ITGA2B	ENSG00000005961	protein_coding	13.3106	0.168946	0.169468	0.99692	0.318803	0.434625
ASB4	ENSG00000005981	protein_coding	117.547	-0.665845	0.210065	-3.1697	0.00152594	0.00473591
GDE1	ENSG00000006007	protein_coding	1654.32	-0.331077	0.052949	-6.25276	4.03253e-10	5.73138e-09
REX1BD	ENSG00000006015	protein_coding	1793.05	0.258663	0.0932107	2.77503	0.00551961	0.0146661
CRLF1	ENSG00000006016	protein_coding	62.4054	0.334231	0.134615	2.48287	0.0130327	0.0307716
OSBPL7	ENSG00000006025	protein_coding	185.022	0.248364	0.117391	2.11569	0.0343713	0.0704186
TMEM98	ENSG00000006042	protein_coding	2239.9	0.377804	0.13545	2.78925	0.00528298	0.0141132
YBX2	ENSG00000006047	protein_coding	261.804	0.735902	0.222524	3.30707	0.000942789	0.003095
KRT33A	ENSG00000006059	protein_coding	0.0230968	-0.0626613	1.80173	-0.0347784	0.972256
MAP3K14	ENSG00000006062	protein_coding	1094.9	-0.0484532	0.102198	-0.474109	0.635422	0.728897
ABCC8	ENSG00000006071	protein_coding	21.4309	1.2769	0.239563	5.33011	9.81528e-08	8.36284e-07
CACNG3	ENSG00000006116	protein_coding	0.244573	0.0768381	0.467624	0.164316	0.869483
TMEM132A	ENSG00000006118	protein_coding	702.363	1.36231	0.16968	8.02871	9.85e-16	4.61252e-14
AP2B1	ENSG00000006125	protein_coding	4721.23	0.0189647	0.0556096	0.341033	0.733079	0.807552
TAC1	ENSG00000006128	protein_coding	1.20797	1.33634	0.512537	2.6073	0.00912587	0.0226102
ZNF263	ENSG00000006194	protein_coding	1084.29	0.126697	0.0445103	2.84648	0.00442057	0.0120638
CX3CL1	ENSG00000006210	protein_coding	1731.8	0.0802929	0.109664	0.732171	0.464064	0.578135
SPATA20	ENSG00000006282	protein_coding	2655.99	-0.0528221	0.0806432	-0.65501	0.512461	0.623074
CACNA1G	ENSG00000006283	protein_coding	5.72712	0.97101	0.246531	3.93869	8.19267e-05	0.000356006
TNFRSF12A	ENSG00000006327	protein_coding	2670.63	-0.159106	0.117572	-1.35327	0.175969	0.271518
DLX6	ENSG00000006377	protein_coding	21.1062	2.46595	0.430909	5.72267	1.04863e-08	1.09122e-07
MAP3K9	ENSG00000006432	protein_coding	297.613	0.109199	0.0810833	1.34675	0.178059	0.274078
RALA	ENSG00000006451	protein_coding	1608.13	0.147994	0.045135	3.27891	0.00104209	0.00338168
BAIAP2L1	ENSG00000006453	protein_coding	3308.3	0.347352	0.104855	3.3127	0.000924016	0.00303954
KDM7A	ENSG00000006459	protein_coding	699.288	-0.119325	0.0738439	-1.61591	0.106113	0.179634
ETV1	ENSG00000006468	protein_coding	394.455	-0.521836	0.145901	-3.57663	0.000348052	0.00128525
AGK	ENSG00000006530	protein_coding	848.737	-0.0792798	0.0567707	-1.39649	0.162566	0.254467
ALDH3B1	ENSG00000006534	protein_coding	736.181	0.356303	0.115817	3.07642	0.00209502	0.00627032
TTC22	ENSG00000006555	protein_coding	373.093	0.317944	0.119955	2.65053	0.00803648	0.0202571
PHTF2	ENSG00000006576	protein_coding	523.421	0.162171	0.0665783	2.4358	0.0148591	0.0344194
CCL26	ENSG00000006606	protein_coding	18.3365	1.53777	0.234015	6.57127	4.9887e-11	8.62277e-10
FARP2	ENSG00000006607	protein_coding	710.814	-0.110044	0.0615468	-1.78798	0.0737791	0.13332
USH1C	ENSG00000006611	protein_coding	715.808	0.606442	0.32484	1.86689	0.0619166	0.115146
GGCT	ENSG00000006625	protein_coding	1299.57	0.374336	0.0642956	5.82211	5.81109e-09	6.42071e-08
DBF4	ENSG00000006634	protein_coding	274.553	0.35222	0.07344	4.79602	1.61849e-06	1.03542e-05
TBXA2R	ENSG00000006638	protein_coding	147.765	-0.236143	0.107112	-2.20464	0.0274796	0.0583341
IFRD1	ENSG00000006652	protein_coding	1117.9	0.0369415	0.0763358	0.483934	0.628433	0.722743
LGALS14	ENSG00000006659	protein_coding	23.5506	7.25581	0.657699	11.0321	2.6753e-28	1.28918e-25
COX10	ENSG00000006695	protein_coding	525.397	0.265282	0.0685458	3.87014	0.000108774	0.000457529
GTF2IRD1	ENSG00000006704	protein_coding	655.732	0.0867511	0.0833711	1.04054	0.298089	0.412741
PAF1	ENSG00000006712	protein_coding	3285.93	0.103669	0.0563896	1.83844	0.0659979	0.121454
VPS41	ENSG00000006715	protein_coding	1638.15	-0.0922252	0.0574073	-1.60651	0.108163	0.182488
ARHGAP44	ENSG00000006740	protein_coding	217.827	0.137895	0.183495	0.751493	0.452356	0.567142
ELAC2	ENSG00000006744	protein_coding	2557.22	0.099088	0.0557707	1.7767	0.075617	0.136005
SCIN	ENSG00000006747	protein_coding	36.8637	0.277506	0.189467	1.46466	0.143013	0.229399
ARSD	ENSG00000006756	protein_coding	2891.14	-0.560279	0.0915351	-6.12093	9.30325e-10	1.21815e-08
PNPLA4	ENSG00000006757	protein_coding	924.956	-0.305151	0.0717998	-4.25003	2.1374e-05	0.000106686
MYH13	ENSG00000006788	protein_coding	5.59406	2.38508	0.348675	6.84041	7.89665e-12	1.60407e-10
ADIPOR2	ENSG00000006831	protein_coding	6018.52	-0.50884	0.0691755	-7.35579	1.89803e-13	5.45629e-12
CDKL3	ENSG00000006837	protein_coding	25.5022	0.0473277	0.0692196	0.683733	0.494144	0.606626
UPP2	ENSG00000007001	protein_coding	565.126	-2.45653	0.254374	-9.65715	4.58454e-22	7.48436e-20
PRSS21	ENSG00000007038	protein_coding	13.4198	1.12134	0.286645	3.91194	9.15595e-05	0.000393778
MARK4	ENSG00000007047	protein_coding	2163.58	0.418333	0.0594534	7.03633	1.97375e-12	4.57018e-11
PROM1	ENSG00000007062	protein_coding	131.417	0.767368	0.307731	2.49363	0.0126445	0.0299883
CCDC124	ENSG00000007080	protein_coding	2781.96	0.355701	0.0720594	4.93622	7.96511e-07	5.48192e-06
CEACAM21	ENSG00000007129	protein_coding	42.0526	-0.005371	0.139049	-0.0386267	0.969188	0.979426
PAFAH1B1	ENSG00000007168	protein_coding	2617.1	-0.0530325	0.0472787	-1.1217	0.26199	0.373272
NOS2	ENSG00000007171	protein_coding	82.5147	-0.960387	0.152796	-6.28544	3.26936e-10	4.74523e-09
DNAH9	ENSG00000007174	protein_coding	3.83698	0.144242	0.236736	0.609297	0.542327	0.648769
KIAA0100	ENSG00000007202	protein_coding	3417.72	0.140905	0.0617441	2.28208	0.0224848	0.049126
SLC13A2	ENSG00000007216	protein_coding	216.492	1.72222	0.241427	7.13351	9.78437e-13	2.40206e-11
GAS7	ENSG00000007237	protein_coding	314.913	0.314759	0.139238	2.26059	0.0237849	0.0515429
TRAPPC6A	ENSG00000007255	protein_coding	1564.16	0.195752	0.0922289	2.12246	0.0337989	0.0694537
MATK	ENSG00000007264	protein_coding	142.168	0.114525	0.12548	0.91269	0.361406	0.479141
CEACAM7	ENSG00000007306	protein_coding	34.3209	1.95907	0.598401	3.27383	0.00106099	0.00343705
CD79B	ENSG00000007312	protein_coding	170.674	0.556359	0.122172	4.55391	5.26573e-06	3.01175e-05
SCN4A	ENSG00000007314	protein_coding	90.9322	-0.678726	0.130648	-5.19507	2.04637e-07	1.61661e-06
ST7L	ENSG00000007341	protein_coding	316.221	0.00670456	0.0490863	0.136587	0.891357	0.9248
TKTL1	ENSG00000007350	protein_coding	38.269	3.28652	0.276027	11.9065	1.09468e-32	1.12416e-29
PAX6	ENSG00000007372	protein_coding	89.8395	0.535304	0.110422	4.84779	1.24841e-06	8.19353e-06
RPUSD1	ENSG00000007376	protein_coding	850.212	0.34132	0.0659095	5.17861	2.23541e-07	1.7481e-06
RHBDF1	ENSG00000007384	protein_coding	577.48	0.242063	0.0907743	2.66665	0.00766122	0.0194393
LUC7L	ENSG00000007392	protein_coding	888.037	0.182687	0.0664651	2.74861	0.0059848	0.0157272
CACNA2D2	ENSG00000007402	protein_coding	57.9992	0.42591	0.150931	2.82188	0.0047743	0.0129034
BAIAP3	ENSG00000007516	protein_coding	601.61	-0.184588	0.110476	-1.67084	0.0947543	0.163827
TSR3	ENSG00000007520	protein_coding	2218.22	0.217233	0.0716467	3.032	0.00242935	0.00714515
PIGQ	ENSG00000007541	protein_coding	1867.5	-0.197784	0.0679817	-2.90937	0.0036216	0.0101471
CRAMP1	ENSG00000007545	protein_coding	361.139	0.155735	0.059513	2.61683	0.00887508	0.0220646
TEAD3	ENSG00000007866	protein_coding	1045.71	0.346133	0.059836	5.78468	7.26492e-09	7.83964e-08
SELE	ENSG00000007908	protein_coding	135.993	-1.41584	0.191299	-7.40117	1.34988e-13	4.01679e-12
DNAJC11	ENSG00000007923	protein_coding	930.428	-0.253022	0.0745565	-3.39369	0.000689569	0.00234484
FMO3	ENSG00000007933	protein_coding	16570.5	-1.14273	0.157977	-7.23352	4.70635e-13	1.24346e-11
MYLIP	ENSG00000007944	protein_coding	351.241	-0.0657273	0.0963892	-0.681895	0.495305	0.607528
NOX1	ENSG00000007952	protein_coding	47.8766	0.529375	0.117825	4.49288	7.02659e-06	3.91406e-05
E2F2	ENSG00000007968	protein_coding	133.511	0.787753	0.128564	6.12733	8.93673e-10	1.17578e-08
PSMB1	ENSG00000008018	protein_coding	7576.69	0.255293	0.0779217	3.27628	0.00105186	0.00340966
SYN1	ENSG00000008056	protein_coding	63.5097	0.458475	0.172577	2.65664	0.00789245	0.0199407
JARID2	ENSG00000008083	protein_coding	616.775	0.157613	0.0647806	2.43303	0.0149732	0.0346453
CDKL5	ENSG00000008086	protein_coding	331.664	0.0280942	0.0963758	0.291507	0.770664	0.835531
CAMK1G	ENSG00000008118	protein_coding	15.9048	0.227809	0.180476	1.26227	0.206852	0.309379
CDK11A	ENSG00000008128	protein_coding	197.622	-0.0433087	0.0707094	-0.612489	0.540214	0.647025
NADK	ENSG00000008130	protein_coding	3277.99	-0.214152	0.0684937	-3.1266	0.00176841	0.00538651
TFAP2B	ENSG00000008196	protein_coding	0.719617	0.756806	0.501968	1.50768	0.131637	0.214517
TFAP2D	ENSG00000008197	protein_coding	0.0709689	0.0772752	1.05059	0.073554	0.941365
DLEC1	ENSG00000008226	protein_coding	36.9782	-0.928678	0.111105	-8.35852	6.35074e-17	3.83729e-15
CYTH3	ENSG00000008256	protein_coding	533.795	-0.213994	0.0860116	-2.48797	0.0128476	0.0303951
ADAM22	ENSG00000008277	protein_coding	77.8278	0.331754	0.174921	1.89659	0.0578817	0.108825
SYPL1	ENSG00000008282	protein_coding	3951.13	-0.157344	0.0529805	-2.96985	0.00297949	0.0085364
CYB561	ENSG00000008283	protein_coding	1658.83	0.55894	0.126917	4.40399	1.0628e-05	5.69725e-05
SPAG9	ENSG00000008294	protein_coding	2381.82	-0.318021	0.0586924	-5.41844	6.01226e-08	5.35729e-07
CELSR3	ENSG00000008300	protein_coding	337.847	-0.0325441	0.142942	-0.227674	0.8199	0.873269
AASS	ENSG00000008311	protein_coding	921.299	-1.82663	0.165869	-11.0125	3.32765e-28	1.57904e-25
PLEKHG6	ENSG00000008323	protein_coding	428.006	0.693378	0.144636	4.79395	1.63525e-06	1.04427e-05
SS18L2	ENSG00000008324	protein_coding	777.118	0.214046	0.0690351	3.10054	0.0019317	0.00582998
MPND	ENSG00000008382	protein_coding	1983.41	-0.00560246	0.0837239	-0.0669158	0.946649	0.963494
MGST1	ENSG00000008394	protein_coding	28658.4	-0.592544	0.116171	-5.10064	3.38515e-07	2.53097e-06
CRY1	ENSG00000008405	protein_coding	661.104	-0.172678	0.0752945	-2.29337	0.0218265	0.0479223
PGLYRP1	ENSG00000008438	protein_coding	1.96782	-0.702392	0.180541	-3.89048	0.000100045	0.000425948
NFIX	ENSG00000008441	protein_coding	2951.38	-0.4696	0.0913155	-5.14261	2.70951e-07	2.07866e-06
ST3GAL1	ENSG00000008513	protein_coding	7126.34	-0.71053	0.118785	-5.98162	2.20925e-09	2.68896e-08
MMP25	ENSG00000008516	protein_coding	71.6217	0.0845669	0.12275	0.688936	0.490864	0.603599
IL32	ENSG00000008517	protein_coding	21867.7	-0.174317	0.145194	-1.20058	0.229914	0.336757
PKD1	ENSG00000008710	protein_coding	1662.48	-0.000733295	0.0659398	-0.0111207	0.991127	0.993739
MAPK8IP2	ENSG00000008735	protein_coding	514.049	0.744748	0.179929	4.13913	3.48626e-05	0.000165342
MED24	ENSG00000008838	protein_coding	2935.66	0.103732	0.0477078	2.17433	0.0296803	0.0622374
RHOBTB2	ENSG00000008853	protein_coding	459.37	0.276861	0.0872501	3.17319	0.00150772	0.0046855
HEATR5B	ENSG00000008869	protein_coding	781.977	-0.170752	0.0591167	-2.88838	0.00387231	0.0107522
SEC62	ENSG00000008952	protein_coding	5927.84	-0.354772	0.0497092	-7.13694	9.54323e-13	2.35204e-11
RPS20	ENSG00000008988	protein_coding	42636.2	0.602954	0.10192	5.91597	3.2993e-09	3.86882e-08
CSDE1	ENSG00000009307	protein_coding	15051.5	-0.141983	0.0498593	-2.84768	0.00440393	0.0120304
UBE3C	ENSG00000009335	protein_coding	3002.84	-0.260303	0.0612462	-4.25012	2.13659e-05	0.000106662
REV3L	ENSG00000009413	protein_coding	530.752	-0.504583	0.0736356	-6.85243	7.2606e-12	1.48846e-10
TENM1	ENSG00000009694	protein_coding	277.036	-0.218762	0.25328	-0.863718	0.387743	0.505194
PAX7	ENSG00000009709	protein_coding	0.294975	0.152048	0.527482	0.288252	0.773154	0.837746
MASP2	ENSG00000009724	protein_coding	9478.81	-0.421916	0.167566	-2.51792	0.0118052	0.0282747
IYD	ENSG00000009765	protein_coding	959.19	-1.15377	0.166548	-6.92757	4.28144e-12	9.24027e-11
FAM76A	ENSG00000009780	protein_coding	314.4	-0.159585	0.0532815	-2.99513	0.00274326	0.00794628
TRAF3IP3	ENSG00000009790	protein_coding	137.304	0.0165461	0.129712	0.12756	0.898497	0.929828
POMT2	ENSG00000009830	protein_coding	552.282	0.113108	0.057609	1.96338	0.0496026	0.0955924
VTA1	ENSG00000009844	protein_coding	1319.07	-0.0305626	0.0541007	-0.56492	0.572128	0.674981
MLXIPL	ENSG00000009950	protein_coding	14793.6	-0.273131	0.109443	-2.49566	0.0125724	0.0298313
BAZ1B	ENSG00000009954	protein_coding	3104.03	-0.0393823	0.0493	-0.798828	0.42439	0.540863
RANBP9	ENSG00000010017	protein_coding	1733.37	-0.0821434	0.0565835	-1.45172	0.14658	0.23396
ETV7	ENSG00000010030	protein_coding	198.718	0.465867	0.155131	3.00305	0.00267286	0.00776716
SPRTN	ENSG00000010072	protein_coding	361.389	0.166109	0.0480382	3.45785	0.000544503	0.0019045
EEF1AKNMT	ENSG00000010165	protein_coding	1728.08	0.309132	0.0498842	6.197	5.75479e-10	7.90579e-09
DYRK4	ENSG00000010219	protein_coding	425.212	0.221127	0.0719902	3.07163	0.00212891	0.00635886
ZNF207	ENSG00000010244	protein_coding	3578.85	0.218539	0.0344164	6.34986	2.15517e-10	3.24314e-09
UQCRC1	ENSG00000010256	protein_coding	13966.4	-0.0281349	0.0715023	-0.393482	0.693963	0.77643
STARD3NL	ENSG00000010270	protein_coding	621.485	0.310733	0.0689454	4.50695	6.57659e-06	3.68299e-05
CD9	ENSG00000010278	protein_coding	2348.37	-0.12113	0.109924	-1.10194	0.270489	0.382715
HHATL	ENSG00000010282	protein_coding	5.27755	0.0025441	0.230179	0.0110527	0.991181	0.99375
NCAPD2	ENSG00000010292	protein_coding	1410.09	0.569623	0.0868035	6.56221	5.30174e-11	9.11515e-10
IFFO1	ENSG00000010295	protein_coding	872.434	0.00309762	0.0622555	0.0497566	0.960316	0.97345
GIPR	ENSG00000010310	protein_coding	47.7083	1.08667	0.191616	5.67106	1.41919e-08	1.44349e-07
PHF7	ENSG00000010318	protein_coding	227.317	-0.322753	0.077525	-4.16321	3.13804e-05	0.000150532
SEMA3G	ENSG00000010319	protein_coding	511.488	-0.430813	0.115228	-3.73878	0.000184917	0.000733667
NISCH	ENSG00000010322	protein_coding	2696.62	0.160776	0.0445072	3.61236	0.000303427	0.00113826
STAB1	ENSG00000010327	protein_coding	2570.63	-0.138766	0.102205	-1.35773	0.17455	0.269645
FUZ	ENSG00000010361	protein_coding	340.037	0.0184361	0.116992	0.157585	0.874784	0.913357
SLC6A13	ENSG00000010379	protein_coding	393.979	-1.0441	0.173562	-6.01569	1.79123e-09	2.22119e-08
IDS	ENSG00000010404	protein_coding	1755.53	-0.22959	0.078797	-2.91369	0.0035719	0.0100253
PRSS3	ENSG00000010438	protein_coding	475.498	0.77679	0.291525	2.66457	0.00770869	0.0195402
ZNF200	ENSG00000010539	protein_coding	360.34	-0.123017	0.0526157	-2.33803	0.0193855	0.0432681
CD4	ENSG00000010610	protein_coding	2178.62	-0.348704	0.114585	-3.04319	0.00234083	0.00691805
LRRC23	ENSG00000010626	protein_coding	163.835	0.144563	0.090192	1.60284	0.10897	0.183623
BTK	ENSG00000010671	protein_coding	139.682	-0.0176109	0.12249	-0.143775	0.885678	0.920627
HFE	ENSG00000010704	protein_coding	1086.33	-0.182161	0.0850369	-2.14214	0.0321821	0.0666159
SCMH1	ENSG00000010803	protein_coding	763.479	0.394688	0.064074	6.15987	7.28024e-10	9.81055e-09
FYN	ENSG00000010810	protein_coding	965.677	-0.793989	0.0843275	-9.41554	4.70646e-21	6.39306e-19
HIVEP2	ENSG00000010818	protein_coding	595.942	-0.356213	0.0739811	-4.81491	1.47263e-06	9.5046e-06
FMO1	ENSG00000010932	protein_coding	252.085	1.24281	0.239217	5.19534	2.04351e-07	1.61471e-06
ELOA	ENSG00000011007	protein_coding	2142.69	-0.230867	0.053076	-4.34975	1.3629e-05	7.1152e-05
LYPLA2	ENSG00000011009	protein_coding	3719.61	0.240562	0.0611279	3.93538	8.30648e-05	0.00036038
CLCN6	ENSG00000011021	protein_coding	599.875	-0.22703	0.0683463	-3.32176	0.000894525	0.00295702
MRC2	ENSG00000011028	protein_coding	687.003	-0.0828484	0.15216	-0.544484	0.586109	0.686604
NME1-NME2	ENSG00000011052	protein_coding	31.675	0.0739598	0.112636	0.656625	0.511422	0.622129
SLC6A7	ENSG00000011083	protein_coding	9.34713	-0.887224	0.248186	-3.57483	0.000350453	0.00129313
TSPAN9	ENSG00000011105	protein_coding	3779.13	-0.270723	0.0757489	-3.57395	0.000351635	0.00129669
BTBD7	ENSG00000011114	protein_coding	671.321	-0.0242209	0.0585961	-0.413353	0.679348	0.76467
APBA3	ENSG00000011132	protein_coding	782.33	0.0726725	0.0528527	1.375	0.169131	0.262721
MKS1	ENSG00000011143	protein_coding	387.826	0.0316193	0.0564524	0.560104	0.575408	0.677618
ABHD5	ENSG00000011198	protein_coding	530.197	-0.306583	0.0713568	-4.29647	1.73537e-05	8.84057e-05
ANOS1	ENSG00000011201	protein_coding	66.0713	-0.0502945	0.170672	-0.294685	0.768235	0.833838
AKAP8L	ENSG00000011243	protein_coding	1670.77	0.343536	0.0509283	6.74549	1.52515e-11	2.93715e-10
MBTD1	ENSG00000011258	protein_coding	715.742	0.0348518	0.0623275	0.559172	0.576045	0.678185
UTP18	ENSG00000011260	protein_coding	1230.13	0.255939	0.053007	4.8284	1.37634e-06	8.94497e-06
RNF216	ENSG00000011275	protein_coding	1701.83	0.226939	0.0467258	4.85682	1.19285e-06	7.86448e-06
TTC19	ENSG00000011295	protein_coding	1174.01	-0.0325242	0.0708813	-0.458854	0.646339	0.737616
PTBP1	ENSG00000011304	protein_coding	9289.1	0.234769	0.0322856	7.27163	3.55179e-13	9.56885e-12
DPF1	ENSG00000011332	protein_coding	7.66015	1.00244	0.151623	6.61138	3.80754e-11	6.71643e-10
SYT7	ENSG00000011347	protein_coding	4257.97	-0.179114	0.197678	-0.906089	0.364889	0.482752
LARS2	ENSG00000011376	protein_coding	927.285	-0.270099	0.058881	-4.58721	4.49216e-06	2.60972e-05
PIK3C2A	ENSG00000011405	protein_coding	1380.14	-0.278023	0.0639725	-4.34597	1.38661e-05	7.22094e-05
PLAUR	ENSG00000011422	protein_coding	311.825	-0.11102	0.135819	-0.817409	0.413695	0.530711
ANLN	ENSG00000011426	protein_coding	573.709	0.743524	0.135896	5.47128	4.46804e-08	4.10357e-07
WIZ	ENSG00000011451	protein_coding	1975.76	0.116639	0.0521849	2.2351	0.0254105	0.054547
RABGAP1	ENSG00000011454	protein_coding	1129.1	-0.0790648	0.0533626	-1.48165	0.138433	0.2232
DCN	ENSG00000011465	protein_coding	3352.79	-1.04495	0.211449	-4.94188	7.7374e-07	5.34692e-06
QPCTL	ENSG00000011478	protein_coding	892.702	0.337882	0.0772784	4.37227	1.22959e-05	6.48968e-05
PPP5C	ENSG00000011485	protein_coding	2129.32	0.209271	0.0452655	4.6232	3.77869e-06	2.23611e-05
CEP68	ENSG00000011523	protein_coding	650.759	0.0516867	0.0558153	0.926032	0.35443	0.471808
MAP4K3	ENSG00000011566	protein_coding	1074.75	0.0741255	0.0743761	0.996631	0.318944	0.43475
ZBTB32	ENSG00000011590	protein_coding	16.4879	0.154653	0.141694	1.09146	0.27507	0.387456
TYROBP	ENSG00000011600	protein_coding	1583.87	0.300943	0.116448	2.58436	0.00975596	0.0239501
TMEM159	ENSG00000011638	protein_coding	141.97	0.124412	0.146519	0.849116	0.395817	0.513451
GABRA3	ENSG00000011677	protein_coding	40.301	0.25111	0.432846	0.580137	0.561822	0.666001
BRCA1	ENSG00000012048	protein_coding	381.98	0.322572	0.0971189	3.32142	0.000895613	0.00296006
ERCC1	ENSG00000012061	protein_coding	1971.83	0.528324	0.0699715	7.55056	4.33397e-14	1.42949e-12
CD22	ENSG00000012124	protein_coding	85.9705	0.369822	0.159733	2.31525	0.020599	0.0455992
SEMA3B	ENSG00000012171	protein_coding	808.573	-0.406909	0.179811	-2.26299	0.0236365	0.0512684
MBTPS2	ENSG00000012174	protein_coding	1236.57	-0.133294	0.0606382	-2.19819	0.0279359	0.059177
PRICKLE3	ENSG00000012211	protein_coding	223.725	0.0205704	0.0528187	0.389452	0.696942	0.77896
LTF	ENSG00000012223	protein_coding	106.128	-0.151505	0.179923	-0.842059	0.399755	0.517424
EXTL3	ENSG00000012232	protein_coding	1306.89	0.205041	0.0788499	2.6004	0.00931148	0.0230002
NR1H4	ENSG00000012504	protein_coding	3154.65	-0.150812	0.0809399	-1.86325	0.0624266	0.115907
ELOVL5	ENSG00000012660	protein_coding	5197.41	-0.521091	0.0784675	-6.64085	3.1188e-11	5.62e-10
ALOX5	ENSG00000012779	protein_coding	344.998	0.583201	0.173496	3.36147	0.000775288	0.00260613
KDM5D	ENSG00000012817	protein_coding	693.074	-0.438156	0.291552	-1.50284	0.13288	0.216246
CALCOCO1	ENSG00000012822	protein_coding	2154.99	-0.281522	0.0592608	-4.75055	2.0286e-06	1.26993e-05
UBR7	ENSG00000012963	protein_coding	1094.26	-0.0073766	0.0487862	-0.151202	0.879816	0.916863
MAP4K5	ENSG00000012983	protein_coding	719.708	-0.155418	0.0631436	-2.46134	0.0138419	0.0323879
EHD3	ENSG00000013016	protein_coding	262.603	-0.15736	0.114047	-1.37978	0.167655	0.260826
PSMC4	ENSG00000013275	protein_coding	5075.91	0.204085	0.0591323	3.45132	0.000557847	0.00194582
MAN2B2	ENSG00000013288	protein_coding	2985.01	-0.258557	0.0677488	-3.81641	0.000135409	0.000556155
SLC7A14	ENSG00000013293	protein_coding	14.4455	-0.450669	0.262795	-1.71491	0.0863618	0.151839
CLDN11	ENSG00000013297	protein_coding	139.097	-0.150479	0.180484	-0.833753	0.40442	0.521747
SLC25A39	ENSG00000013306	protein_coding	8575.67	0.347531	0.0590849	5.88188	4.05621e-09	4.65366e-08
MVP	ENSG00000013364	protein_coding	8153.34	0.10244	0.0901946	1.13576	0.256055	0.36674
NUB1	ENSG00000013374	protein_coding	3053.04	-0.0967562	0.0476238	-2.03168	0.0421861	0.0835203
PGM3	ENSG00000013375	protein_coding	1904.09	0.183009	0.0714582	2.56106	0.0104354	0.0253991
RWDD2A	ENSG00000013392	protein_coding	314.74	0.0847377	0.0595931	1.42194	0.155044	0.244792
CLK1	ENSG00000013441	protein_coding	2104.72	-0.292062	0.072796	-4.01206	6.01908e-05	0.000270266
POLR3B	ENSG00000013503	protein_coding	677.712	0.0551848	0.0519472	1.06233	0.288088	0.401754
ANGEL1	ENSG00000013523	protein_coding	1006.3	0.214785	0.080215	2.67761	0.00741485	0.0189139
RNF14	ENSG00000013561	protein_coding	2206.38	-0.182758	0.0507013	-3.60461	0.000312626	0.00116929
DNASE1L1	ENSG00000013563	protein_coding	536.297	-0.0420126	0.0770308	-0.545401	0.585478	0.68606
DDX11	ENSG00000013573	protein_coding	568.539	0.328796	0.10009	3.28502	0.00101976	0.00331859
HEBP1	ENSG00000013583	protein_coding	2870.83	-0.144965	0.0694149	-2.08839	0.0367631	0.0744615
GPRC5A	ENSG00000013588	protein_coding	47.2512	-0.868073	0.196949	-4.4076	1.04521e-05	5.61651e-05
MAMLD1	ENSG00000013619	protein_coding	365.026	1.08419	0.140913	7.69404	1.42557e-14	5.19289e-13
CD6	ENSG00000013725	protein_coding	231.369	0.155633	0.149639	1.04006	0.298313	0.412988
TACC3	ENSG00000013810	protein_coding	1377.83	0.824039	0.103757	7.94199	1.98964e-15	8.69894e-14
UFL1	ENSG00000014123	protein_coding	1401.14	-0.332538	0.0677433	-4.9088	9.16363e-07	6.21782e-06
POLA2	ENSG00000014138	protein_coding	681.659	0.559933	0.0719386	7.78348	7.05571e-15	2.74133e-13
ZC3H3	ENSG00000014164	protein_coding	1736.07	0.161352	0.0744172	2.16821	0.0301428	0.0630622
CAPN1	ENSG00000014216	protein_coding	6092.41	0.128905	0.0584131	2.20679	0.0273289	0.0580662
ACP3	ENSG00000014257	protein_coding	13.0173	-0.139266	0.229624	-0.606496	0.544186	0.650489
MDH1	ENSG00000014641	protein_coding	8063.48	-0.128683	0.0643157	-2.0008	0.0454143	0.088883
SLC30A9	ENSG00000014824	protein_coding	1788.73	-0.118323	0.0556751	-2.12524	0.0335663	0.0690635
MTMR11	ENSG00000014914	protein_coding	630.002	-0.307122	0.147118	-2.08759	0.0368348	0.0745757
COX15	ENSG00000014919	protein_coding	1752.18	-0.176759	0.0457723	-3.8617	0.000112601	0.000472007
CCDC88C	ENSG00000015133	protein_coding	392.215	0.345094	0.116887	2.95238	0.00315338	0.00898453
YAF2	ENSG00000015153	protein_coding	538.004	-0.193308	0.0478632	-4.03875	5.37361e-05	0.000244179
ZMYND11	ENSG00000015171	protein_coding	2102.96	-0.153471	0.0536786	-2.85907	0.00424881	0.0116657
WAS	ENSG00000015285	protein_coding	377.559	0.0514875	0.0995654	0.517122	0.605071	0.703304
DPEP1	ENSG00000015413	protein_coding	76.7323	0.704333	0.254536	2.76712	0.00565532	0.0149818
BID	ENSG00000015475	protein_coding	2312.43	0.261344	0.0765676	3.41324	0.000641945	0.0021995
MATR3	ENSG00000015479	protein_coding	94.4501	-0.367842	0.113221	-3.24888	0.00115859	0.00371336
NPC1L1	ENSG00000015520	protein_coding	2218.63	-0.315293	0.239995	-1.31375	0.188931	0.287295
XYLT2	ENSG00000015532	protein_coding	1458.87	0.146232	0.0565336	2.58663	0.00969185	0.0238059
RGPD5	ENSG00000015568	protein_coding	0.223799	-0.0821088	0.296971	-0.276488	0.782174
STMN4	ENSG00000015592	protein_coding	2.59016	-0.680518	0.272487	-2.49743	0.0125096	0.029712
NUDCD3	ENSG00000015676	protein_coding	3367.65	-0.0464611	0.0458059	-1.0143	0.310438	0.42579
ISL1	ENSG00000016082	protein_coding	0.722946	1.00883	0.444237	2.27092	0.0231518	0.0503575
CHDH	ENSG00000016391	protein_coding	4221.27	-0.136188	0.0854613	-1.59356	0.111034	0.186616
IL20RA	ENSG00000016402	protein_coding	64.3912	2.20173	0.352696	6.24257	4.30428e-10	6.07878e-09
CLCA1	ENSG00000016490	protein_coding	0.674187	1.80625	1.00533	1.79668	0.0723858	0.131228
CLCA4	ENSG00000016602	protein_coding	0.69924	0.980827	0.492901	1.98991	0.0466012	0.0907916
GLT8D1	ENSG00000016864	protein_coding	2606.74	-0.247113	0.0688892	-3.5871	0.000334378	0.00124089
ATP2C1	ENSG00000017260	protein_coding	2355.91	-0.210381	0.0480469	-4.37866	1.19412e-05	6.3203e-05
IGF1	ENSG00000017427	protein_coding	405.426	-0.375629	0.181172	-2.07333	0.0381415	0.0767901
SLC38A5	ENSG00000017483	protein_coding	72.4877	0.310752	0.156738	1.98263	0.0474093	0.0920536
RALBP1	ENSG00000017797	protein_coding	2299.81	-0.114381	0.0587276	-1.94766	0.0514558	0.0986196
RUFY3	ENSG00000018189	protein_coding	673.213	-0.404241	0.0629226	-6.42442	1.32376e-10	2.09477e-09
CNTN1	ENSG00000018236	protein_coding	44.9755	-0.609739	0.366572	-1.66336	0.096241	0.165876
SLC11A1	ENSG00000018280	protein_coding	151.079	0.0354653	0.139773	0.253736	0.7997	0.858066
WWTR1	ENSG00000018408	protein_coding	1682.77	0.120618	0.101581	1.1874	0.23507	0.342697
AGPS	ENSG00000018510	protein_coding	2004.49	-0.0100064	0.0570804	-0.175303	0.860841	0.903571
ZNF806	ENSG00000018607	transcribed_unprocessed_pseudogene	0.0969803	0.271421	0.743348	0.365134	0.715012
CXorf56	ENSG00000018610	protein_coding	711.945	0.0711752	0.0549052	1.29633	0.194862	0.294628
ATP1A2	ENSG00000018625	protein_coding	97.7364	-0.324101	0.183946	-1.76193	0.0780809	0.139625
TTC27	ENSG00000018699	protein_coding	696.575	0.285143	0.0436508	6.53238	6.47338e-11	1.09341e-09
ZNF582	ENSG00000018869	protein_coding	100.599	0.46967	0.122398	3.83724	0.000124427	0.000515931
VSIG2	ENSG00000019102	protein_coding	154.905	-1.0848	0.218663	-4.96106	7.01087e-07	4.87895e-06
PHLDB1	ENSG00000019144	protein_coding	686.317	0.0424141	0.124562	0.340507	0.733475	0.807812
MARCO	ENSG00000019169	protein_coding	192.147	-1.58686	0.253457	-6.26087	3.82829e-10	5.47168e-09
CYP24A1	ENSG00000019186	protein_coding	3.39017	0.510576	0.410579	1.24355	0.213665	0.317593
PRDM11	ENSG00000019485	protein_coding	191.916	0.14777	0.0883744	1.67209	0.0945062	0.163493
SYT13	ENSG00000019505	protein_coding	181.198	0.126118	0.330239	0.3819	0.702536	0.783291
SNAI2	ENSG00000019549	protein_coding	609.818	-0.232832	0.155423	-1.49805	0.134121	0.217814
CD74	ENSG00000019582	protein_coding	64260.9	0.015548	0.132224	0.117588	0.906394	0.935512
HGF	ENSG00000019991	protein_coding	432.389	-0.26838	0.199423	-1.34579	0.178371	0.274404
ZRANB1	ENSG00000019995	protein_coding	721.471	-0.513569	0.099882	-5.14176	2.72182e-07	2.08675e-06
NCDN	ENSG00000020129	protein_coding	726.559	0.338446	0.0715603	4.72952	2.25049e-06	1.39534e-05
ADGRA2	ENSG00000020181	protein_coding	593.356	-0.38678	0.142714	-2.71018	0.00672458	0.0174128
CCT8L1P	ENSG00000020219	processed_pseudogene	0.258158	0.135337	0.363386	0.372433	0.70957
ZFP64	ENSG00000020256	protein_coding	584.558	0.138536	0.0472746	2.93046	0.00338455	0.00956279
MNAT1	ENSG00000020426	protein_coding	474.137	-0.034156	0.0553222	-0.617402	0.53697	0.644092
SAMD4A	ENSG00000020577	protein_coding	901.146	-0.51865	0.0848955	-6.10928	1.00082e-09	1.30231e-08
RUNX3	ENSG00000020633	protein_coding	233.57	-0.138677	0.129416	-1.07156	0.28392	0.39728
MRE11	ENSG00000020922	protein_coding	550.76	0.260855	0.052343	4.98358	6.242e-07	4.3919e-06
PLEKHB1	ENSG00000021300	protein_coding	333.836	2.88245	0.237457	12.1388	6.57436e-34	7.79916e-31
SERPINB1	ENSG00000021355	protein_coding	3444.4	0.284712	0.0741944	3.83738	0.000124353	0.000515685
CYP3A43	ENSG00000021461	protein_coding	195.247	-1.39917	0.208732	-6.70318	2.03929e-11	3.81993e-10
SLC7A9	ENSG00000021488	protein_coding	846.057	-0.146582	0.121422	-1.20722	0.227348	0.333902
SPAST	ENSG00000021574	protein_coding	723.686	0.099172	0.0463594	2.1392	0.0324198	0.0670512
NRXN3	ENSG00000021645	protein_coding	170.705	-0.0190224	0.228681	-0.0831831	0.933706	0.954958
OSBPL5	ENSG00000021762	protein_coding	262.72	-0.0656688	0.117127	-0.560664	0.575027	0.677319
AQR	ENSG00000021776	protein_coding	1121.22	-0.146179	0.0454597	-3.21558	0.00130183	0.00411318
CPS1	ENSG00000021826	protein_coding	72865.4	-0.949597	0.205421	-4.62268	3.7881e-06	2.24065e-05
C8B	ENSG00000021852	protein_coding	15129.4	-0.522143	0.13636	-3.82914	0.00012859	0.000531275
FHL1	ENSG00000022267	protein_coding	874.396	-0.752792	0.121305	-6.20579	5.44237e-10	7.52773e-09
RTF2	ENSG00000022277	protein_coding	3512.63	0.0562132	0.0426059	1.31938	0.187043	0.284913
GABRA1	ENSG00000022355	protein_coding	0.206298	-0.298248	0.549004	-0.543253	0.586956
NLRP2	ENSG00000022556	protein_coding	54.3345	0.621412	0.236698	2.62533	0.0086564	0.0216024
SLC45A4	ENSG00000022567	protein_coding	512.96	1.30461	0.156687	8.32623	8.34552e-17	4.92552e-15
RNF10	ENSG00000022840	protein_coding	6238.62	0.0173289	0.0380474	0.455456	0.648781	0.739621
ZNF839	ENSG00000022976	protein_coding	242.777	-0.272462	0.0675248	-4.035	5.46029e-05	0.000247739
ZDHHC6	ENSG00000023041	protein_coding	1331.99	0.0873441	0.0489691	1.78366	0.0744791	0.134352
GRAMD1B	ENSG00000023171	protein_coding	451.293	0.0883872	0.19772	0.447033	0.654851	0.744537
RNH1	ENSG00000023191	protein_coding	6384.65	-0.01258	0.0559793	-0.224726	0.822192	0.874978
NDUFS1	ENSG00000023228	protein_coding	5214.4	-0.302074	0.054424	-5.55038	2.85043e-08	2.7226e-07
RB1CC1	ENSG00000023287	protein_coding	2728.2	-0.222417	0.0781131	-2.84737	0.00440817	0.0120355
ERP44	ENSG00000023318	protein_coding	4191.76	0.0537658	0.0536292	1.00255	0.316079	0.431806
ALAS1	ENSG00000023330	protein_coding	12906.3	-0.950782	0.115809	-8.20989	2.21387e-16	1.19741e-14
BIRC3	ENSG00000023445	protein_coding	3145.43	0.514175	0.160972	3.19419	0.00140225	0.00439071
AKAP11	ENSG00000023516	protein_coding	971.911	-0.324417	0.0720992	-4.49959	6.80834e-06	3.80201e-05
GLRX2	ENSG00000023572	protein_coding	578.295	0.238429	0.0780758	3.05381	0.00225957	0.00670187
SNAPC1	ENSG00000023608	protein_coding	184.748	0.0442739	0.0653894	0.677081	0.498354	0.61037
DERA	ENSG00000023697	protein_coding	2117.32	-0.396048	0.0680714	-5.81813	5.95086e-09	6.56189e-08
STRAP	ENSG00000023734	protein_coding	3514.05	0.00675573	0.0459778	0.146934	0.883184	0.918866
ABCC2	ENSG00000023839	protein_coding	7272.54	-0.620232	0.125739	-4.93268	8.11074e-07	5.57031e-06
DEF6	ENSG00000023892	protein_coding	308.47	0.35874	0.116454	3.08054	0.00206625	0.00619249
PLEKHO1	ENSG00000023902	protein_coding	1209.6	0.544022	0.108357	5.02066	5.14933e-07	3.69997e-06
GCLM	ENSG00000023909	protein_coding	2991.78	0.0197197	0.103745	0.190079	0.849247	0.895257
UBR2	ENSG00000024048	protein_coding	2042.11	-0.24013	0.0514849	-4.66409	3.0998e-06	1.8657e-05
EHD2	ENSG00000024422	protein_coding	1864.76	-0.195078	0.110956	-1.75816	0.0787203	0.140606
DEPDC1	ENSG00000024526	protein_coding	249.282	0.740292	0.142651	5.18953	2.10822e-07	1.66031e-06
CCDC28A	ENSG00000024862	protein_coding	1136.39	-0.278409	0.0694292	-4.00997	6.07269e-05	0.000272296
RRAGD	ENSG00000025039	protein_coding	1544.81	0.177806	0.10845	1.63953	0.101104	0.172782
HSF2	ENSG00000025156	protein_coding	318.091	0.210919	0.0655596	3.21721	0.00129443	0.00409088
PHF20	ENSG00000025293	protein_coding	1071.22	0.0155564	0.0411617	0.377935	0.705479	0.785806
HSD17B6	ENSG00000025423	protein_coding	20009.8	-1.03454	0.157339	-6.57525	4.85703e-11	8.41152e-10
NR1H3	ENSG00000025434	protein_coding	3039.7	0.230976	0.0655154	3.52552	0.000422658	0.00152633
TYMP	ENSG00000025708	protein_coding	5334.47	0.0101041	0.122185	0.0826953	0.934094	0.955272
NCAPH2	ENSG00000025770	protein_coding	2106.62	0.549968	0.0646553	8.50615	1.79797e-17	1.19381e-15
TOMM34	ENSG00000025772	protein_coding	1350.41	0.261091	0.0581117	4.49291	7.0255e-06	3.91406e-05
SEC63	ENSG00000025796	protein_coding	4558.64	-0.0946359	0.0550322	-1.71965	0.085497	0.150549
KPNA6	ENSG00000025800	protein_coding	2031.19	-0.14797	0.0484988	-3.05101	0.00228071	0.00675726
VIM	ENSG00000026025	protein_coding	11648.5	-0.0145469	0.0978616	-0.148648	0.881832	0.918049
RTEL1-TNFRSF6B	ENSG00000026036	protein_coding	60.5346	-0.0917811	0.0999991	-0.917819	0.358714	0.476335
FAS	ENSG00000026103	protein_coding	621.956	-1.06349	0.110355	-9.63701	5.57907e-22	8.82461e-20
RNASET2	ENSG00000026297	protein_coding	1842.43	0.646068	0.0976167	6.61841	3.63076e-11	6.43502e-10
CD44	ENSG00000026508	protein_coding	2699.97	-0.331505	0.162799	-2.03628	0.0417222	0.0828
KCNG1	ENSG00000026559	protein_coding	31.1029	1.37431	0.255481	5.37929	7.47791e-08	6.53725e-07
AGPAT4	ENSG00000026652	protein_coding	222.009	0.31329	0.143347	2.18554	0.0288491	0.0607772
SLAMF7	ENSG00000026751	protein_coding	351.142	0.213644	0.175797	1.21529	0.224255	0.330163
BTN3A1	ENSG00000026950	protein_coding	1394.93	-0.16432	0.0920844	-1.78444	0.0743515	0.134157
MIPEP	ENSG00000027001	protein_coding	518.65	-0.259883	0.0723174	-3.59365	0.000326082	0.00121479
PRKCH	ENSG00000027075	protein_coding	451.423	-0.494786	0.0901602	-5.48786	4.06839e-08	3.76469e-07
INSRR	ENSG00000027644	protein_coding	8.11522	1.5837	0.243317	6.50881	7.57483e-11	1.26031e-09
IFNGR1	ENSG00000027697	protein_coding	3759.47	-0.612098	0.101586	-6.02545	1.68642e-09	2.09926e-08
B4GALT7	ENSG00000027847	protein_coding	1548.31	0.313224	0.0646119	4.84777	1.24856e-06	8.19353e-06
SH2D2A	ENSG00000027869	protein_coding	142.687	0.582439	0.145347	4.00724	6.14314e-05	0.000275177
VRK2	ENSG00000028116	protein_coding	326.589	0.0102266	0.0693451	0.147474	0.882758	0.918664
TNFRSF1B	ENSG00000028137	protein_coding	2384.85	-0.311439	0.0953758	-3.26538	0.00109316	0.00352745
VEZT	ENSG00000028203	protein_coding	1467.69	0.103636	0.0606456	1.70888	0.0874736	0.153536
POU2F2	ENSG00000028277	protein_coding	113.815	0.363089	0.127302	2.85219	0.00434192	0.0118829
BRD9	ENSG00000028310	protein_coding	1087.66	0.317266	0.0547345	5.79646	6.77287e-09	7.34429e-08
SNX1	ENSG00000028528	protein_coding	3758.92	-0.192356	0.0501545	-3.83527	0.000125426	0.000519528
TBPL1	ENSG00000028839	protein_coding	467.223	-0.0642153	0.0659724	-0.973367	0.330371	0.446496
ARNTL2	ENSG00000029153	protein_coding	490.036	0.111323	0.139452	0.798289	0.424703	0.541107
BCLAF1	ENSG00000029363	protein_coding	2411.62	0.0130145	0.0423002	0.30767	0.758333	0.826715
SLC39A9	ENSG00000029364	protein_coding	4116.48	-0.231744	0.0533172	-4.34651	1.38323e-05	7.20548e-05
ANK1	ENSG00000029534	protein_coding	20.9835	-0.424054	0.178136	-2.38051	0.0172885	0.0392399
IBSP	ENSG00000029559	protein_coding	15.4337	0.339667	0.315415	1.07689	0.28153	0.394632
TFB1M	ENSG00000029639	protein_coding	425.406	-0.221724	0.0745667	-2.9735	0.00294426	0.00844755
RABEP1	ENSG00000029725	protein_coding	1642.63	-0.023587	0.0611585	-0.38567	0.699741	0.781126
HMGB3	ENSG00000029993	protein_coding	3035.82	0.302231	0.119233	2.5348	0.011251	0.0271227
NUP160	ENSG00000030066	protein_coding	1318.88	-0.00542543	0.0607127	-0.0893624	0.928794	0.951575
BAK1	ENSG00000030110	protein_coding	742.958	0.731187	0.0791451	9.23856	2.49846e-20	2.95409e-18
MUSK	ENSG00000030304	protein_coding	4.53017	0.0304561	0.365587	0.0833072	0.933607	0.954912
IKZF2	ENSG00000030419	protein_coding	104.505	-0.504896	0.11687	-4.32016	1.55919e-05	8.01067e-05
GRN	ENSG00000030582	protein_coding	16423.2	0.223632	0.0627843	3.56191	0.000368163	0.00134939
FAM13B	ENSG00000031003	protein_coding	508.38	-0.141099	0.064885	-2.17461	0.0296594	0.0621972
ARHGAP31	ENSG00000031081	protein_coding	416.726	-0.466409	0.0984239	-4.73878	2.15014e-06	1.33895e-05
CENPQ	ENSG00000031691	protein_coding	209.75	0.324397	0.0834887	3.88552	0.000102111	0.000433602
SARS1	ENSG00000031698	protein_coding	5892.25	0.189708	0.0629162	3.01524	0.00256772	0.00750083
RANBP3	ENSG00000031823	protein_coding	1956.1	0.211008	0.0421935	5.00096	5.7046e-07	4.0515e-06
ARID4A	ENSG00000032219	protein_coding	753.427	-0.329038	0.0716582	-4.59177	4.39509e-06	2.55917e-05
EIPR1	ENSG00000032389	protein_coding	880.391	0.394651	0.0541073	7.29386	3.01203e-13	8.23944e-12
PNPLA6	ENSG00000032444	protein_coding	2408.74	0.10674	0.0568344	1.87808	0.0603699	0.112683
IFT88	ENSG00000032742	protein_coding	610.345	-0.281086	0.0682358	-4.11933	3.79969e-05	0.000178864
ALG1	ENSG00000033011	protein_coding	1070.79	-0.0529387	0.0564674	-0.937509	0.348497	0.465688
ZCCHC8	ENSG00000033030	protein_coding	819.611	0.0438554	0.0527071	0.83206	0.405375	0.522553
ABCF2	ENSG00000033050	protein_coding	1741.2	0.102152	0.0517384	1.9744	0.048336	0.0935415
CHPF2	ENSG00000033100	protein_coding	2099.97	0.156402	0.056334	2.77633	0.00549759	0.0146196
LRRC7	ENSG00000033122	protein_coding	29.86	0.019391	0.128791	0.150562	0.880321	0.917067
FUT8	ENSG00000033170	protein_coding	196.693	0.105533	0.121424	0.869128	0.384777	0.502194
UBA6	ENSG00000033178	protein_coding	1086.6	-0.109834	0.0599683	-1.83154	0.0670207	0.123025
GAB2	ENSG00000033327	protein_coding	799.738	-0.0911683	0.0846116	-1.07749	0.28126	0.394412
ATP6V0A1	ENSG00000033627	protein_coding	3999.11	-0.0488356	0.0690479	-0.707272	0.479397	0.592673
PIAS1	ENSG00000033800	protein_coding	899.048	-0.0947025	0.0590612	-1.60346	0.108832	0.183461
SLC4A7	ENSG00000033867	protein_coding	309.684	-0.035372	0.109321	-0.32356	0.746271	0.817302
APBA2	ENSG00000034053	protein_coding	97.4739	0.974064	0.182728	5.33066	9.78539e-08	8.34137e-07
MAP2K3	ENSG00000034152	protein_coding	2668.99	-0.158523	0.0741558	-2.1377	0.0325412	0.0672538
EFCAB1	ENSG00000034239	protein_coding	15.0721	-1.05862	0.217482	-4.86762	1.12951e-06	7.49686e-06
TMSB10	ENSG00000034510	protein_coding	26435.8	1.2035	0.137299	8.76552	1.85912e-18	1.53612e-16
ASTE1	ENSG00000034533	protein_coding	242.417	-0.0802833	0.0432919	-1.85447	0.0636724	0.117839
RNF19A	ENSG00000034677	protein_coding	2600.46	-0.27435	0.0812687	-3.37584	0.000735919	0.00248653
PEX3	ENSG00000034693	protein_coding	596.319	-0.486935	0.0723215	-6.73292	1.66292e-11	3.17497e-10
GABARAPL2	ENSG00000034713	protein_coding	2452.87	-0.141025	0.0516616	-2.72978	0.00633771	0.016524
MYOC	ENSG00000034971	protein_coding	1.33807	-0.303082	0.341205	-0.888268	0.374396	0.492166
SH3YL1	ENSG00000035115	protein_coding	580.393	0.763038	0.155577	4.90457	9.36341e-07	6.33646e-06
FAM136A	ENSG00000035141	protein_coding	1831.86	0.464457	0.0570439	8.1421	3.88484e-16	1.98077e-14
VCL	ENSG00000035403	protein_coding	2013.16	-0.155732	0.0785145	-1.98349	0.0473132	0.0919021
DEPDC1B	ENSG00000035499	protein_coding	267.969	1.03892	0.155093	6.69873	2.10233e-11	3.9255e-10
DAPK2	ENSG00000035664	protein_coding	610.394	0.0746643	0.120009	0.622154	0.53384	0.641593
NSMAF	ENSG00000035681	protein_coding	544.739	0.281537	0.0767645	3.66754	0.000244897	0.000941415
ADSS2	ENSG00000035687	protein_coding	1601.05	0.365889	0.0563794	6.48977	8.59699e-11	1.41582e-09
STAP1	ENSG00000035720	protein_coding	9.26272	0.341811	0.184282	1.85482	0.063622	0.11777
TIMP2	ENSG00000035862	protein_coding	4905.54	-0.0713669	0.144891	-0.492557	0.622326	0.717644
RFC1	ENSG00000035928	protein_coding	2738.75	0.0937189	0.0592453	1.58188	0.113677	0.190223
TBC1D23	ENSG00000036054	protein_coding	1110.43	-0.363628	0.0506032	-7.18588	6.67762e-13	1.70236e-11
CUL3	ENSG00000036257	protein_coding	1773.18	-0.126982	0.0460636	-2.75667	0.00583941	0.0153974
MYOM2	ENSG00000036448	protein_coding	78.445	-0.165819	0.177696	-0.933161	0.350737	0.467943
OTC	ENSG00000036473	protein_coding	4796.13	-1.08264	0.177868	-6.08679	1.15194e-09	1.4838e-08
CYP46A1	ENSG00000036530	protein_coding	35.2296	-0.564306	0.12209	-4.62205	3.79973e-06	2.2467e-05
ZZZ3	ENSG00000036549	protein_coding	1170.55	-0.124513	0.0494809	-2.51639	0.0118565	0.0283805
SLC18A1	ENSG00000036565	protein_coding	1.53752	0.519048	0.239441	2.16776	0.0301773	0.0631122
USP2	ENSG00000036672	protein_coding	478.905	-0.755427	0.133111	-5.67518	1.38542e-08	1.41075e-07
CASR	ENSG00000036828	protein_coding	21.4044	0.254178	0.303165	0.838415	0.401797	0.519248
TUBG2	ENSG00000037042	protein_coding	449.739	0.1252	0.069289	1.80693	0.070773	0.128836
RPL26L1	ENSG00000037241	protein_coding	938.746	-0.00199084	0.065531	-0.0303801	0.975764	0.983295
FLT4	ENSG00000037280	protein_coding	667.213	-0.445832	0.0938264	-4.75167	2.01742e-06	1.26405e-05
NSUN2	ENSG00000037474	protein_coding	2719.24	-0.141149	0.045747	-3.08543	0.00203256	0.00609921
FBXO42	ENSG00000037637	protein_coding	802.282	-0.043357	0.047476	-0.91324	0.361117	0.478847
MFAP3	ENSG00000037749	protein_coding	321.418	-0.394634	0.0974885	-4.04801	5.16546e-05	0.000235613
MRI1	ENSG00000037757	protein_coding	711.671	0.046897	0.05752	0.815318	0.41489	0.531675
METTL1	ENSG00000037897	protein_coding	717.498	0.491154	0.0702782	6.98871	2.77434e-12	6.20982e-11
HOXC8	ENSG00000037965	protein_coding	6.92993	0.626214	0.397193	1.5766	0.114888	0.191788
AGA	ENSG00000038002	protein_coding	1056.78	-0.0441797	0.093024	-0.474928	0.634838	0.728392
PI4K2B	ENSG00000038210	protein_coding	1467.5	-0.538725	0.0704906	-7.6425	2.13042e-14	7.4406e-13
BOD1L1	ENSG00000038219	protein_coding	994.684	-0.242639	0.0787325	-3.08182	0.00205739	0.00616748
MAT2B	ENSG00000038274	protein_coding	2552.89	-0.481475	0.0575119	-8.37174	5.67714e-17	3.48477e-15
TLL1	ENSG00000038295	protein_coding	15.4258	-0.692436	0.170343	-4.06494	4.80438e-05	0.000221109
EDC4	ENSG00000038358	protein_coding	968.309	-0.227683	0.0799458	-2.84797	0.00439992	0.0120203
TRIO	ENSG00000038382	protein_coding	1620.76	-0.233057	0.0719118	-3.24087	0.00119166	0.003807
VCAN	ENSG00000038427	protein_coding	1806.04	-0.834624	0.2112	-3.95181	7.75624e-05	0.000338987
CLEC16A	ENSG00000038532	protein_coding	1155.58	-0.108109	0.0606676	-1.78198	0.0747521	0.134756
MSR1	ENSG00000038945	protein_coding	501.274	-0.167167	0.119428	-1.39972	0.161596	0.253238
CDH1	ENSG00000039068	protein_coding	8529.91	-0.10015	0.125502	-0.797995	0.424873	0.541233
MTREX	ENSG00000039123	protein_coding	1805.33	0.0414824	0.0443668	0.934989	0.349794	0.466983
DNAH5	ENSG00000039139	protein_coding	185.329	-0.647865	0.187807	-3.44963	0.000561354	0.00195595
ZFYVE16	ENSG00000039319	protein_coding	1094.1	0.0274865	0.0526948	0.521617	0.601937	0.700649
RIPOR1	ENSG00000039523	protein_coding	1640.4	-0.0298066	0.0619573	-0.481084	0.630457	0.724439
C6	ENSG00000039537	protein_coding	12228.2	-1.18562	0.16094	-7.36681	1.74758e-13	5.08125e-12
RAI14	ENSG00000039560	protein_coding	2055.88	-0.00200736	0.07341	-0.0273445	0.978185	0.984743
SOX30	ENSG00000039600	protein_coding	3.17434	-0.00708899	0.190082	-0.0372943	0.97025	0.979998
PNKP	ENSG00000039650	protein_coding	1264.33	0.3648	0.0587926	6.20486	5.4744e-10	7.56028e-09
BEST2	ENSG00000039987	protein_coding	0.513393	0.0616896	0.265918	0.231987	0.816548	0.87082
PHLPP2	ENSG00000040199	protein_coding	388.98	-0.1987	0.0821502	-2.41874	0.0155742	0.0358264
SPDL1	ENSG00000040275	protein_coding	320.255	0.413264	0.0808038	5.11441	3.14724e-07	2.37454e-06
STAU2	ENSG00000040341	protein_coding	1496.37	-0.0776981	0.0615864	-1.26161	0.207089	0.309681
SLC66A1	ENSG00000040487	protein_coding	1119.5	0.322012	0.0714831	4.50472	6.64593e-06	3.71831e-05
CTNS	ENSG00000040531	protein_coding	840.179	0.0349106	0.0567358	0.61532	0.538344	0.645392
RTN4R	ENSG00000040608	protein_coding	455.256	0.249879	0.132439	1.88675	0.0591944	0.110977
PHF23	ENSG00000040633	protein_coding	1276.32	0.240115	0.0592961	4.04941	5.13464e-05	0.000234548
CDH10	ENSG00000040731	protein_coding	6.67879	3.34893	0.475736	7.03947	1.92977e-12	4.48002e-11
INPP4A	ENSG00000040933	protein_coding	554.838	0.106997	0.0629404	1.69998	0.0891356	0.155792
RAB27B	ENSG00000041353	protein_coding	171.512	0.0230895	0.20228	0.114146	0.909122	0.937465
PSMA4	ENSG00000041357	protein_coding	4956.1	0.175362	0.0517246	3.39029	0.000698179	0.00237094
MYO16	ENSG00000041515	protein_coding	119.008	-0.880066	0.145973	-6.02896	1.65021e-09	2.05635e-08
LSG1	ENSG00000041802	protein_coding	1456.77	-0.0808698	0.0386632	-2.09165	0.0364701	0.0739698
PARP3	ENSG00000041880	protein_coding	840.813	-0.335982	0.0679675	-4.94328	7.68208e-07	5.31178e-06
TNC	ENSG00000041982	protein_coding	890.117	-0.0985274	0.161202	-0.611204	0.541065	0.647847
THAP3	ENSG00000041988	protein_coding	533.962	0.25735	0.0685223	3.75571	0.000172851	0.000690803
RIPOR3	ENSG00000042062	protein_coding	90.8205	-0.249623	0.158651	-1.57341	0.115624	0.192808
TDP1	ENSG00000042088	protein_coding	431.079	0.118442	0.0553525	2.13979	0.0323721	0.0669781
AIFM2	ENSG00000042286	protein_coding	2358.01	0.205542	0.0826926	2.48561	0.012933	0.0305646
C2orf83	ENSG00000042304	protein_coding	0.477132	1.06007	0.528606	2.00541	0.0449192	0.0880641
SPATA7	ENSG00000042317	protein_coding	207.063	-0.134969	0.0670691	-2.01239	0.0441785	0.086856
MED17	ENSG00000042429	protein_coding	610.762	0.039355	0.0508417	0.774068	0.43889	0.554644
RETSAT	ENSG00000042445	protein_coding	7335.26	-0.573129	0.0830402	-6.90183	5.13371e-12	1.08752e-10
CAPG	ENSG00000042493	protein_coding	1554.53	0.585981	0.143935	4.07115	4.67813e-05	0.000215772
AP2S1	ENSG00000042753	protein_coding	4093	0.413633	0.0743592	5.56263	2.65743e-08	2.55426e-07
USH2A	ENSG00000042781	protein_coding	457.974	-0.399816	0.19377	-2.06336	0.0390786	0.0783612
ZPBP	ENSG00000042813	protein_coding	0.232639	-0.24061	0.555993	-0.432757	0.665191
TG	ENSG00000042832	protein_coding	59.105	-0.557083	0.209558	-2.65837	0.00785186	0.0198508
ADAM28	ENSG00000042980	protein_coding	107.62	0.137325	0.175237	0.783651	0.433245	0.549253
BARX2	ENSG00000043039	protein_coding	6.79847	0.907012	0.26558	3.41522	0.000637315	0.00218616
DCUN1D1	ENSG00000043093	protein_coding	1377	-0.253629	0.0551159	-4.60175	4.18965e-06	2.45199e-05
JADE2	ENSG00000043143	protein_coding	942.402	0.279931	0.0714179	3.91962	8.86898e-05	0.000382731
ZIC2	ENSG00000043355	protein_coding	276.027	0.975583	0.203329	4.79806	1.60213e-06	1.02662e-05
LCP2	ENSG00000043462	protein_coding	566.702	-0.148825	0.110009	-1.35284	0.176106	0.271682
TRIT1	ENSG00000043514	protein_coding	491.596	-0.0198979	0.051607	-0.385565	0.699819	0.781164
ADRB1	ENSG00000043591	protein_coding	25.7099	-1.6046	0.197087	-8.1416	3.90101e-16	1.98333e-14
GUCA2B	ENSG00000044012	protein_coding	123.325	-0.134327	0.239512	-0.560836	0.574909	0.677318
CUL7	ENSG00000044090	protein_coding	1887.32	0.246789	0.0654194	3.77242	0.000161674	0.000650443
CTNNA1	ENSG00000044115	protein_coding	11941.8	-0.0576664	0.0463807	-1.24333	0.213747	0.317688
PHKA2	ENSG00000044446	protein_coding	3166.27	0.253063	0.0646021	3.91727	8.95587e-05	0.000386012
CNTLN	ENSG00000044459	protein_coding	646.133	-0.141533	0.0875274	-1.61701	0.105875	0.179318
EPHA3	ENSG00000044524	protein_coding	243.306	-0.771434	0.185255	-4.16418	3.12478e-05	0.000149977
HSPA5	ENSG00000044574	protein_coding	44151	0.336579	0.0657358	5.12017	3.05253e-07	2.3119e-06
DSG2	ENSG00000046604	protein_coding	1797.08	0.141102	0.156891	0.899365	0.368458	0.486191
GEMIN8	ENSG00000046647	protein_coding	470.407	0.172796	0.0537772	3.21319	0.00131269	0.00414416
OFD1	ENSG00000046651	protein_coding	762.499	0.278822	0.057405	4.8571	1.19119e-06	7.85645e-06
GPM6B	ENSG00000046653	protein_coding	26.9927	-0.186621	0.118169	-1.57928	0.114273	0.190995
MAGEC2	ENSG00000046774	protein_coding	421.941	0.681701	0.434082	1.57045	0.116312	0.193675
PREX2	ENSG00000046889	protein_coding	194.122	-0.522285	0.146207	-3.57222	0.000353964	0.0013046
WDR37	ENSG00000047056	protein_coding	577.953	-0.016071	0.0526157	-0.305442	0.76003	0.828048
YTHDC2	ENSG00000047188	protein_coding	1088.72	-0.4004	0.0577003	-6.93931	3.94018e-12	8.55503e-11
CTPS2	ENSG00000047230	protein_coding	834.841	0.321526	0.0583191	5.51323	3.52311e-08	3.30654e-07
ATP6V1H	ENSG00000047249	protein_coding	1702.18	0.0362884	0.0699095	0.519076	0.603708	0.702136
POLR2B	ENSG00000047315	protein_coding	2037.47	-0.00240759	0.0622295	-0.0386889	0.969138	0.979403
FAM214A	ENSG00000047346	protein_coding	1216.7	-0.489516	0.0714449	-6.85165	7.30016e-12	1.49399e-10
ARAP2	ENSG00000047365	protein_coding	401.229	-0.0837669	0.102715	-0.815527	0.414771	0.531593
TPR	ENSG00000047410	protein_coding	4006.9	0.214658	0.0611127	3.51249	0.000443927	0.00159344
CP	ENSG00000047457	protein_coding	35288.6	-0.701627	0.140766	-4.98436	6.2167e-07	4.37764e-06
KIAA0556	ENSG00000047578	protein_coding	578.075	0.0979518	0.0708491	1.38254	0.166806	0.259876
DTNBP1	ENSG00000047579	protein_coding	531.713	0.677624	0.0736209	9.20423	3.44116e-20	3.97622e-18
XK	ENSG00000047597	protein_coding	191.103	-0.128748	0.195632	-0.658112	0.510466	0.621157
ANO2	ENSG00000047617	protein_coding	54.8473	0.94106	0.202008	4.65852	3.18492e-06	1.91015e-05
C12orf4	ENSG00000047621	protein_coding	394.475	0.192653	0.0451584	4.26616	1.9887e-05	9.98952e-05
SCML1	ENSG00000047634	protein_coding	1280.43	-0.150108	0.0842044	-1.78267	0.0746404	0.134605
WWC3	ENSG00000047644	protein_coding	875.677	-0.126971	0.0786256	-1.61489	0.106335	0.179943
ARHGAP6	ENSG00000047648	protein_coding	80.8972	-0.422054	0.109454	-3.85598	0.000115266	0.000481761
FAM184B	ENSG00000047662	protein_coding	9.79749	0.183473	0.0998577	1.83734	0.0661594	0.121701
MAP4	ENSG00000047849	protein_coding	7746.79	-0.0306908	0.0489009	-0.627612	0.530258	0.638711
GOPC	ENSG00000047932	protein_coding	1005.43	-0.232716	0.054593	-4.26275	2.01927e-05	0.000101317
ROS1	ENSG00000047936	protein_coding	24.75	-1.4676	0.275927	-5.3188	1.04451e-07	8.83811e-07
USP28	ENSG00000048028	protein_coding	640.726	-0.0218516	0.0569116	-0.383956	0.701011	0.782102
HDAC9	ENSG00000048052	protein_coding	86.8501	-0.0663154	0.14237	-0.465795	0.641362	0.733583
TSPAN17	ENSG00000048140	protein_coding	1827.46	0.193104	0.0602054	3.20742	0.00133931	0.00421849
NOP16	ENSG00000048162	protein_coding	1072.36	0.215475	0.0857388	2.51315	0.0119658	0.0286152
CC2D2A	ENSG00000048342	protein_coding	183.973	0.202636	0.0919824	2.20299	0.0275956	0.05854
RRM2B	ENSG00000048392	protein_coding	1514.99	-0.407758	0.0700294	-5.82267	5.79159e-09	6.40313e-08
ZNF800	ENSG00000048405	protein_coding	566.82	-0.338007	0.0512634	-6.59353	4.29503e-11	7.51134e-10
TNFRSF17	ENSG00000048462	protein_coding	14.631	1.14722	0.268822	4.26757	1.97611e-05	9.93191e-05
SNX29	ENSG00000048471	protein_coding	541.025	0.168759	0.081711	2.06531	0.0388932	0.0780527
LMO3	ENSG00000048540	protein_coding	20.891	0.464488	0.15152	3.06553	0.00217288	0.0064728
MRPS10	ENSG00000048544	protein_coding	2023.97	0.0831601	0.0489936	1.69736	0.0896277	0.156453
GUCA1A	ENSG00000048545	protein_coding	0.594625	-0.180061	0.282664	-0.637016	0.524114	0.633341
RSF1	ENSG00000048649	protein_coding	955.953	-0.145105	0.0516159	-2.81125	0.00493492	0.0132821
VPS13D	ENSG00000048707	protein_coding	1779.8	-0.3676	0.0578022	-6.35962	2.0225e-10	3.05902e-09
CELF2	ENSG00000048740	protein_coding	315.683	-0.567029	0.131668	-4.30649	1.65865e-05	8.47395e-05
FAM120A	ENSG00000048828	protein_coding	6557.1	-0.197133	0.040776	-4.83453	1.33459e-06	8.71181e-06
R3HDM1	ENSG00000048991	protein_coding	860.362	0.253441	0.0489918	5.17314	2.30192e-07	1.79341e-06
COL9A2	ENSG00000049089	protein_coding	210.172	1.67354	0.177769	9.41412	4.77084e-21	6.45587e-19
KITLG	ENSG00000049130	protein_coding	364.217	0.0661554	0.124373	0.531913	0.594786	0.694497
ERCC8	ENSG00000049167	protein_coding	209.147	-0.0330213	0.0482376	-0.684554	0.493625	0.606298
ADAMTS6	ENSG00000049192	protein_coding	39.809	0.0199572	0.153056	0.130392	0.896256	0.928337
H6PD	ENSG00000049239	protein_coding	10369.5	-0.505347	0.0910991	-5.54722	2.90244e-08	2.76856e-07
VAMP3	ENSG00000049245	protein_coding	2328.29	-0.199849	0.0589202	-3.39185	0.00069422	0.00235907
PER3	ENSG00000049246	protein_coding	931.162	-0.231803	0.109044	-2.12578	0.0335212	0.0690065
UTS2	ENSG00000049247	protein_coding	16.2492	0.467816	0.25777	1.81486	0.0695462	0.126953
TNFRSF9	ENSG00000049249	protein_coding	92.3906	0.219154	0.20025	1.0944	0.27378	0.386067
EPN3	ENSG00000049283	protein_coding	17.2589	1.45497	0.197166	7.37939	1.59018e-13	4.66939e-12
LTBP1	ENSG00000049323	protein_coding	1064.17	-0.353377	0.138187	-2.55724	0.0105507	0.0256342
RCN1	ENSG00000049449	protein_coding	4212.19	0.339305	0.103242	3.28649	0.00101444	0.00330402
ELN	ENSG00000049540	protein_coding	1569.99	-1.3624	0.189618	-7.18499	6.72105e-13	1.71221e-11
RFC2	ENSG00000049541	protein_coding	1279.96	0.447033	0.0619507	7.21594	5.35612e-13	1.3948e-11
ARID1B	ENSG00000049618	protein_coding	1378.25	-0.0965902	0.0605583	-1.59499	0.110713	0.1862
CLPTM1L	ENSG00000049656	protein_coding	6459.7	0.141519	0.0624133	2.26745	0.0233628	0.0507389
NEDD4L	ENSG00000049759	protein_coding	2849.36	0.0348789	0.0855532	0.407687	0.683503	0.768302
FOXP3	ENSG00000049768	protein_coding	263.565	-1.38573	0.171181	-8.09511	5.72105e-16	2.77772e-14
PPP1R3F	ENSG00000049769	protein_coding	264.061	-0.0226889	0.111035	-0.20434	0.838088	0.886934
HEXB	ENSG00000049860	protein_coding	7557.18	0.0526015	0.0659705	0.797349	0.425249	0.541589
PTCD2	ENSG00000049883	protein_coding	372.117	-0.292292	0.052914	-5.52391	3.31546e-08	3.12649e-07
NEXMIF	ENSG00000050030	protein_coding	4.63668	-0.178254	0.279578	-0.637583	0.523745	0.63303
JKAMP	ENSG00000050130	protein_coding	1157.19	-0.172192	0.0487876	-3.52942	0.000416466	0.00150764
DKK3	ENSG00000050165	protein_coding	1506.74	-0.5412	0.174933	-3.09376	0.00197639	0.00594722
ARHGEF5	ENSG00000050327	protein_coding	534.359	0.16676	0.101198	1.64786	0.0993819	0.170297
NFE2L3	ENSG00000050344	protein_coding	373.989	0.523304	0.125355	4.17457	2.98552e-05	0.000144011
MCUR1	ENSG00000050393	protein_coding	1787.1	-0.0803182	0.0726937	-1.10488	0.269209	0.381451
LIMA1	ENSG00000050405	protein_coding	1216.36	-0.134316	0.0829012	-1.62019	0.105191	0.178422
LETMD1	ENSG00000050426	protein_coding	2081.25	-0.0297878	0.0514261	-0.579234	0.562431	0.666501
SLC4A8	ENSG00000050438	protein_coding	20.5428	0.184926	0.134198	1.37801	0.168201	0.261562
LAMC3	ENSG00000050555	protein_coding	849.595	-0.481267	0.167693	-2.86992	0.00410571	0.011327
PTGER3	ENSG00000050628	protein_coding	51.7576	-0.925993	0.159113	-5.81971	5.89494e-09	6.50326e-08
TNIP3	ENSG00000050730	protein_coding	7.77515	0.221069	0.210177	1.05183	0.292879	0.407016
MAPK9	ENSG00000050748	protein_coding	1522.28	0.139	0.049706	2.79645	0.00516671	0.0138403
COL23A1	ENSG00000050767	protein_coding	63.084	-0.218739	0.172813	-1.26576	0.2056	0.307726
BCAR1	ENSG00000050820	protein_coding	2594.22	-0.0142585	0.0689552	-0.20678	0.836182	0.885312
FAM160A2	ENSG00000051009	protein_coding	1573.91	-0.0159681	0.0561751	-0.284256	0.776215	0.840193
HERPUD1	ENSG00000051108	protein_coding	5786.34	-0.269969	0.0727736	-3.7097	0.000207503	0.000813036
HOMER3	ENSG00000051128	protein_coding	606.3	1.03587	0.118014	8.77748	1.67178e-18	1.39665e-16
RAD51	ENSG00000051180	protein_coding	160.86	0.763148	0.113267	6.73759	1.61036e-11	3.0829e-10
POLQ	ENSG00000051341	protein_coding	138.169	0.521756	0.131603	3.96461	7.35172e-05	0.000323133
PIK3CB	ENSG00000051382	protein_coding	1235.59	-0.0564888	0.0531981	-1.06186	0.288301	0.402003
CYBA	ENSG00000051523	protein_coding	3177.07	0.787383	0.165972	4.74406	2.09474e-06	1.30628e-05
THOC3	ENSG00000051596	protein_coding	372.906	0.264428	0.061112	4.32694	1.51197e-05	7.7906e-05
HEBP2	ENSG00000051620	protein_coding	2915.34	0.231798	0.0791216	2.92964	0.00339357	0.00958369
MPHOSPH9	ENSG00000051825	protein_coding	513.497	-0.124136	0.0736395	-1.68573	0.0918486	0.159664
PLEKHA5	ENSG00000052126	protein_coding	1062.01	-0.0793768	0.0745816	-1.06429	0.287195	0.400807
PRSS8	ENSG00000052344	protein_coding	991.027	0.40366	0.275868	1.46324	0.143403	0.22988
SIKE1	ENSG00000052723	protein_coding	1021.85	-0.160561	0.048494	-3.31094	0.000929833	0.00305642
RRP12	ENSG00000052749	protein_coding	1543.48	0.401473	0.0758423	5.29353	1.19978e-07	9.9904e-07
FNIP2	ENSG00000052795	protein_coding	1969.09	-0.36871	0.118785	-3.10401	0.00190917	0.00576933
MSMO1	ENSG00000052802	protein_coding	12345.6	-0.745706	0.10548	-7.06964	1.55337e-12	3.66111e-11
TTC17	ENSG00000052841	protein_coding	2986.82	-0.125628	0.0565816	-2.22031	0.0263979	0.0564012
ALX4	ENSG00000052850	protein_coding	1.89887	0.451364	0.252254	1.78933	0.073562	0.133028
FSTL4	ENSG00000053108	protein_coding	111.816	-0.404102	0.214693	-1.88224	0.0598038	0.111813
FOXN3	ENSG00000053254	protein_coding	2594.01	-0.285758	0.073101	-3.90908	9.26482e-05	0.000398024
METTL24	ENSG00000053328	protein_coding	21.2646	0.552765	0.203408	2.71752	0.00657731	0.0170749
AKR7A2	ENSG00000053371	protein_coding	2469.99	-0.100906	0.0726537	-1.38886	0.164875	0.257531
MRTO4	ENSG00000053372	protein_coding	1564.69	0.356092	0.0658948	5.40395	6.51874e-08	5.75957e-07
NNAT	ENSG00000053438	protein_coding	11.162	-0.451866	0.161693	-2.7946	0.00519645	0.0139081
USE1	ENSG00000053501	protein_coding	1408.2	0.385599	0.0826939	4.66296	3.11686e-06	1.87407e-05
MCF2L2	ENSG00000053524	protein_coding	55.9532	0.787991	0.214874	3.66722	0.000245199	0.000942071
NRIP2	ENSG00000053702	protein_coding	143.254	0.204313	0.0960186	2.12785	0.0333495	0.0687008
LAMA3	ENSG00000053747	protein_coding	1403.53	-1.16879	0.177445	-6.58678	4.49471e-11	7.82594e-10
AP5M1	ENSG00000053770	protein_coding	1103.09	-0.44661	0.0592122	-7.54254	4.60896e-14	1.51039e-12
ANAPC4	ENSG00000053900	protein_coding	769.769	0.26731	0.0478773	5.58324	2.3608e-08	2.28996e-07
KCNQ1	ENSG00000053918	protein_coding	343.445	0.289156	0.149871	1.92937	0.0536854	0.102139
TRAPPC3	ENSG00000054116	protein_coding	2008.01	0.107234	0.0477925	2.24373	0.0248495	0.0534781
THRAP3	ENSG00000054118	protein_coding	4092.78	-0.0914235	0.0366241	-2.49627	0.0125508	0.0297859
PHPT1	ENSG00000054148	protein_coding	3899.06	0.767737	0.0920972	8.33616	7.67405e-17	4.55187e-15
ENTPD2	ENSG00000054179	protein_coding	230.857	0.602784	0.155536	3.87554	0.000106387	0.000449136
LY75	ENSG00000054219	protein_coding	98.8594	-0.0107469	0.127067	-0.0845771	0.932598	0.954087
ARID4B	ENSG00000054267	protein_coding	1382.8	0.0475554	0.0641007	0.741886	0.458157	0.57274
OPN3	ENSG00000054277	protein_coding	513.245	0.0168458	0.11896	0.141609	0.887389	0.921869
SDCCAG8	ENSG00000054282	protein_coding	617.031	0.26519	0.0517903	5.12044	3.04816e-07	2.30958e-06
PTPRN	ENSG00000054356	protein_coding	5.34644	0.67365	0.214267	3.14397	0.0016667	0.00512143
HHAT	ENSG00000054392	protein_coding	456.706	-0.327601	0.105794	-3.09659	0.00195758	0.0058966
KIF1B	ENSG00000054523	protein_coding	2006.57	-0.368255	0.0663236	-5.5524	2.81782e-08	2.69289e-07
FOXC1	ENSG00000054598	protein_coding	204.347	-0.0506577	0.163154	-0.31049	0.756188	0.825217
TBC1D22A	ENSG00000054611	protein_coding	1654.23	0.327774	0.0559298	5.86045	4.61604e-09	5.23519e-08
SYNE2	ENSG00000054654	protein_coding	2290.74	-0.666308	0.0870098	-7.65785	1.89067e-14	6.68194e-13
PLEKHH1	ENSG00000054690	protein_coding	207.354	0.0617874	0.108329	0.57037	0.568427	0.671705
ATP9A	ENSG00000054793	protein_coding	2306.83	0.210525	0.0989772	2.12701	0.0334193	0.0688288
SPO11	ENSG00000054796	protein_coding	0.0892355	0.13985	1.43255	0.0976231	0.922232
CBLN4	ENSG00000054803	protein_coding	117.194	-2.91642	0.296997	-9.81972	9.26042e-23	1.6989e-20
CHRDL2	ENSG00000054938	protein_coding	381.407	0.392798	0.175223	2.24169	0.0249811	0.053729
FAM168A	ENSG00000054965	protein_coding	1936.66	0.00875365	0.0564268	0.155133	0.876717	0.914704
RELT	ENSG00000054967	protein_coding	144.717	0.161625	0.0984739	1.64129	0.100736	0.172278
GALC	ENSG00000054983	protein_coding	555.137	-0.0852953	0.119825	-0.711833	0.476568	0.590082
NOP58	ENSG00000055044	protein_coding	2621.84	0.303913	0.0525635	5.78183	7.38943e-09	7.9547e-08
SZRD1	ENSG00000055070	protein_coding	3636.23	0.00358383	0.0490834	0.0730152	0.941794	0.960196
KCNH2	ENSG00000055118	protein_coding	91.4983	2.55729	0.258031	9.91079	3.73698e-23	7.64342e-21
CUL1	ENSG00000055130	protein_coding	3241.08	-0.195178	0.0495362	-3.94011	8.14447e-05	0.000354301
FAM114A2	ENSG00000055147	protein_coding	800.563	-0.246886	0.0466201	-5.2957	1.18561e-07	9.8886e-07
CYFIP2	ENSG00000055163	protein_coding	2344.21	-0.647354	0.151679	-4.26792	1.97304e-05	9.91789e-05
TAB2	ENSG00000055208	protein_coding	2277.95	-0.327003	0.0727347	-4.49583	6.93005e-06	3.86452e-05
GINM1	ENSG00000055211	protein_coding	1433.61	-0.29021	0.0525879	-5.51858	3.41754e-08	3.21509e-07
EIF2AK2	ENSG00000055332	protein_coding	1692.08	-0.139366	0.0576773	-2.4163	0.0156789	0.036044
USP36	ENSG00000055483	protein_coding	1748.93	0.0811102	0.0538705	1.50565	0.132156	0.215254
KMT2C	ENSG00000055609	protein_coding	1737.43	-0.320902	0.0695836	-4.61175	3.99299e-06	2.35003e-05
MCOLN3	ENSG00000055732	protein_coding	106.229	1.25704	0.287108	4.37828	1.19621e-05	6.32854e-05
CCDC85A	ENSG00000055813	protein_coding	8.73431	-0.723078	0.170114	-4.25054	2.13259e-05	0.000106492
PUM2	ENSG00000055917	protein_coding	4150.68	0.0012869	0.0422908	0.0304296	0.975724	0.983295
MRPL43	ENSG00000055950	protein_coding	2729.94	0.21042	0.0551373	3.81629	0.000135475	0.00055636
ITIH4	ENSG00000055955	protein_coding	2200.34	0.359006	0.132796	2.70344	0.00686263	0.0177225
ITIH1	ENSG00000055957	protein_coding	77150.8	-0.507634	0.133641	-3.7985	0.000145577	0.000592854
HPF1	ENSG00000056050	protein_coding	631.268	0.124828	0.0557891	2.2375	0.0252538	0.0542465
ZFR	ENSG00000056097	protein_coding	2546.38	-0.093498	0.0475897	-1.96467	0.0494523	0.0953441
ZNF280C	ENSG00000056277	protein_coding	110.4	0.135077	0.0764222	1.76752	0.077142	0.138203
NPFFR2	ENSG00000056291	protein_coding	66.2872	1.00638	0.371877	2.70621	0.00680567	0.0175933
PHF21B	ENSG00000056487	protein_coding	1.40106	-0.0836718	0.341215	-0.245217	0.806288	0.863085
TRAF1	ENSG00000056558	protein_coding	450.66	-0.122095	0.078139	-1.56253	0.118162	0.196306
RC3H2	ENSG00000056586	protein_coding	1331.89	-0.209924	0.0490205	-4.28237	1.84912e-05	9.34776e-05
IL17RB	ENSG00000056736	protein_coding	2803.85	0.245198	0.11945	2.05273	0.0400987	0.0800692
TRAF3IP2	ENSG00000056972	protein_coding	542.284	-0.216558	0.088305	-2.45239	0.014191	0.0330902
GYG2	ENSG00000056998	protein_coding	1144.99	-0.0415688	0.12748	-0.326082	0.744362	0.815928
DCBLD2	ENSG00000057019	protein_coding	1042.71	-0.164659	0.0684572	-2.40529	0.0161597	0.0369915
SERPINB3	ENSG00000057149	protein_coding	4.03374	-1.60732	0.579819	-2.77211	0.00556943	0.0147863
SOAT1	ENSG00000057252	protein_coding	1595.37	0.459413	0.0624528	7.35617	1.89264e-13	5.4452e-12
PKP2	ENSG00000057294	protein_coding	1171.16	-0.586851	0.107173	-5.47574	4.3569e-08	4.01288e-07
MSH4	ENSG00000057468	protein_coding	6.87388	-0.202212	0.19654	-1.02886	0.303546	0.418415
F7	ENSG00000057593	protein_coding	7918.62	-0.246949	0.123938	-1.99252	0.0463141	0.0903312
GDI2	ENSG00000057608	protein_coding	9874.96	0.067413	0.0439124	1.53517	0.124742	0.205112
PRDM1	ENSG00000057657	protein_coding	224.727	-0.34602	0.110272	-3.13788	0.00170172	0.00521394
ATG5	ENSG00000057663	protein_coding	1064.07	-0.0972401	0.0482526	-2.01523	0.0438808	0.0863519
TMCC3	ENSG00000057704	protein_coding	444.697	0.0596033	0.0941341	0.633174	0.52662	0.635502
PITHD1	ENSG00000057757	protein_coding	1525.84	-0.0472122	0.0568777	-0.830064	0.406503	0.523766
MTA3	ENSG00000057935	protein_coding	934.132	0.520964	0.0540465	9.63919	5.46176e-22	8.71916e-20
USP13	ENSG00000058056	protein_coding	795.586	-0.0293452	0.070237	-0.417803	0.676091	0.762073
ATP11B	ENSG00000058063	protein_coding	1247.19	-0.0623224	0.076137	-0.818556	0.41304	0.530138
LAMC2	ENSG00000058085	protein_coding	183.998	0.546465	0.235421	2.32122	0.0202747	0.0449764
CDK14	ENSG00000058091	protein_coding	1171.69	-0.338252	0.0890294	-3.79933	0.000145088	0.000591268
SEC61A1	ENSG00000058262	protein_coding	18514.4	0.362829	0.0506352	7.16555	7.74751e-13	1.94447e-11
PPP1R12A	ENSG00000058272	protein_coding	1035.89	-0.0509147	0.058909	-0.864293	0.387427	0.504912
RASGRF1	ENSG00000058335	protein_coding	71.4124	-1.29926	0.228008	-5.69832	1.2099e-08	1.24418e-07
CAMK2B	ENSG00000058404	protein_coding	195.885	-0.416937	0.238556	-1.74775	0.080507	0.143366
CROCC	ENSG00000058453	protein_coding	589.147	0.362737	0.0752374	4.82124	1.42669e-06	9.2351e-06
POLR3E	ENSG00000058600	protein_coding	1265.73	-0.0941746	0.0449274	-2.09615	0.0360689	0.0733015
ATP2B4	ENSG00000058668	protein_coding	3032.08	0.0566255	0.106844	0.529983	0.596124	0.695771
ZC3H11A	ENSG00000058673	protein_coding	3961.27	0.220889	0.0565894	3.90336	9.48672e-05	0.000405943
RIOK2	ENSG00000058729	protein_coding	789.889	-0.0211189	0.0455181	-0.463967	0.642671	0.734632
YIPF1	ENSG00000058799	protein_coding	1839.34	-0.0159496	0.0538394	-0.296243	0.767044	0.833028
NDC1	ENSG00000058804	protein_coding	942.997	0.175287	0.0611622	2.86593	0.00415782	0.0114539
DGKG	ENSG00000058866	protein_coding	108.426	0.30804	0.146465	2.10316	0.035452	0.072308
FLYWCH1	ENSG00000059122	protein_coding	1112.99	-0.0360993	0.0604344	-0.597329	0.550287	0.655845
UNKL	ENSG00000059145	protein_coding	406.236	-0.0391341	0.0880157	-0.444626	0.65659	0.74599
TBXAS1	ENSG00000059377	protein_coding	330.885	0.00551806	0.107799	0.0511884	0.959175	0.972483
PARP12	ENSG00000059378	protein_coding	2161.18	0.176499	0.07437	2.37326	0.0176319	0.0398844
ALDH18A1	ENSG00000059573	protein_coding	2772.79	0.305257	0.0737732	4.13777	3.50694e-05	0.000166212
TARBP1	ENSG00000059588	protein_coding	1502.4	0.364145	0.0827507	4.40051	1.07995e-05	5.77785e-05
GATB	ENSG00000059691	protein_coding	1158.75	-0.325433	0.0693604	-4.69191	2.70667e-06	1.65228e-05
MXD1	ENSG00000059728	protein_coding	513.189	0.0756394	0.0902432	0.838173	0.401933	0.519367
CDK17	ENSG00000059758	protein_coding	729.937	-0.155788	0.057794	-2.69558	0.00702669	0.0180754
DNAJC25	ENSG00000059769	protein_coding	923.356	-0.598965	0.0813539	-7.36246	1.80546e-13	5.22393e-12
SLC2A3	ENSG00000059804	protein_coding	648.36	-0.3089	0.136737	-2.25907	0.0238788	0.0517175
PSD	ENSG00000059915	protein_coding	137.648	-0.136613	0.087966	-1.55302	0.120418	0.199338
CTDP1	ENSG00000060069	protein_coding	987.045	0.0401165	0.045925	0.873522	0.382379	0.499852
YBX3	ENSG00000060138	protein_coding	1538.74	0.241001	0.137856	1.7482	0.0804294	0.143249
STYK1	ENSG00000060140	protein_coding	5.1611	0.0518504	0.201211	0.257692	0.796645	0.856084
WNK1	ENSG00000060237	protein_coding	5046.56	-0.174343	0.0632456	-2.7566	0.00584054	0.0153992
RPS17P5	ENSG00000060303	processed_pseudogene	1.01554	0.719715	0.212223	3.39132	0.000695569	0.00236253
CCAR1	ENSG00000060339	protein_coding	1779.12	0.164193	0.0489291	3.35573	0.000791552	0.00265409
OGFR	ENSG00000060491	protein_coding	3695.27	0.100632	0.0642456	1.56636	0.117263	0.195059
GNA15	ENSG00000060558	protein_coding	130.78	0.101399	0.119033	0.851856	0.394294	0.511963
CREB3L3	ENSG00000060566	protein_coding	12431.1	-0.146531	0.139666	-1.04915	0.294109	0.408337
PIGV	ENSG00000060642	protein_coding	959.93	-0.645492	0.0705543	-9.14887	5.75348e-20	6.41883e-18
PTPRU	ENSG00000060656	protein_coding	1143.92	-0.15591	0.133827	-1.16501	0.244015	0.353126
SNRNP40	ENSG00000060688	protein_coding	866.812	0.300928	0.0516373	5.82772	5.61892e-09	6.23742e-08
RIMBP2	ENSG00000060709	protein_coding	7.58793	-2.42045	0.373186	-6.48591	8.81992e-11	1.45052e-09
COL11A1	ENSG00000060718	protein_coding	62.7798	0.18802	0.28116	0.668731	0.503667	0.615218
QSER1	ENSG00000060749	protein_coding	833.239	0.210476	0.0610548	3.44732	0.000566168	0.0019706
MPC1	ENSG00000060762	protein_coding	3596.57	-0.335605	0.0983719	-3.41159	0.00064584	0.00221158
ACAA1	ENSG00000060971	protein_coding	9231.15	-0.839964	0.0946127	-8.87792	6.81199e-19	6.04568e-17
BCAT1	ENSG00000060982	protein_coding	290.898	0.301634	0.129884	2.32234	0.0202146	0.0448734
HDAC7	ENSG00000061273	protein_coding	1398.79	0.352732	0.086012	4.10097	4.11428e-05	0.000192409
LZTS1	ENSG00000061337	protein_coding	248.21	0.0557216	0.117936	0.472475	0.636588	0.729929
PRDM6	ENSG00000061455	protein_coding	31.3823	-0.254918	0.150146	-1.6978	0.0895456	0.156325
WNT8A	ENSG00000061492	protein_coding	0.192913	0.287615	0.835453	0.344263	0.730649
SPAG4	ENSG00000061656	protein_coding	313.222	-0.00403048	0.138515	-0.0290978	0.976787	0.983975
NCKAP1	ENSG00000061676	protein_coding	3733.74	-0.0422556	0.0601348	-0.702681	0.482255	0.595337
MRPS35	ENSG00000061794	protein_coding	3262.09	0.0031279	0.0488477	0.0640338	0.948943	0.964811
GUCY1B1	ENSG00000061918	protein_coding	333.597	-0.0413246	0.114529	-0.360822	0.718232	0.796077
SFSWAP	ENSG00000061936	protein_coding	1302.76	0.30603	0.0431427	7.09345	1.3081e-12	3.12654e-11
TNK2	ENSG00000061938	protein_coding	1533.49	0.290201	0.0721378	4.02287	5.74922e-05	0.00025936
MON2	ENSG00000061987	protein_coding	1383.87	-0.136298	0.0550834	-2.47439	0.0133465	0.0313919
CDH3	ENSG00000062038	protein_coding	19.4898	-0.31656	0.20134	-1.57226	0.115889	0.193134
ARSF	ENSG00000062096	protein_coding	127.433	0.181174	0.332186	0.545399	0.585479	0.68606
GPBP1	ENSG00000062194	protein_coding	2896.51	0.105411	0.0368081	2.8638	0.00418589	0.0115232
DGAT2	ENSG00000062282	protein_coding	7793.07	-0.0273631	0.134779	-0.203021	0.839118	0.887664
ZNF112	ENSG00000062370	protein_coding	79.6498	0.380595	0.100452	3.78884	0.00015135	0.000613066
CS	ENSG00000062485	protein_coding	4017.25	0.133257	0.0637559	2.09011	0.0366078	0.0742064
LTK	ENSG00000062524	protein_coding	62.5463	0.162196	0.176543	0.918737	0.358233	0.475821
MRPS24	ENSG00000062582	protein_coding	564.422	0.213167	0.0747664	2.85111	0.00435672	0.0119188
ELMO2	ENSG00000062598	protein_coding	937.484	-0.0357037	0.0502671	-0.71028	0.477531	0.591001
WAPL	ENSG00000062650	protein_coding	1803.86	-0.0865385	0.0449229	-1.92638	0.0540573	0.102737
VMP1	ENSG00000062716	protein_coding	6786	0.107803	0.0608325	1.77212	0.0763739	0.137069
APPBP2	ENSG00000062725	protein_coding	1048.01	-0.163707	0.0538431	-3.04046	0.00236221	0.00697202
POLD1	ENSG00000062822	protein_coding	1035.87	0.58703	0.0702161	8.36033	6.25437e-17	3.78549e-15
SEZ6	ENSG00000063015	protein_coding	223.404	3.43773	0.307355	11.1849	4.83553e-29	2.56853e-26
EIF4B	ENSG00000063046	protein_coding	10575.3	0.0623661	0.0595119	1.04796	0.294657	0.408928
SLC6A16	ENSG00000063127	protein_coding	182.471	-0.238027	0.121683	-1.95613	0.05045	0.0970155
BICRA	ENSG00000063169	protein_coding	579.423	0.147904	0.0503023	2.94031	0.00327886	0.00929218
SPHK2	ENSG00000063176	protein_coding	899.286	-0.0232564	0.085088	-0.273322	0.784606	0.846392
RPL18	ENSG00000063177	protein_coding	27742.9	0.714904	0.0890223	8.03062	9.69845e-16	4.54754e-14
CA11	ENSG00000063180	protein_coding	143.707	0.066503	0.124171	0.535575	0.592252	0.692437
ISOC2	ENSG00000063241	protein_coding	6814.65	0.211772	0.0945111	2.24071	0.025045	0.0538565
U2AF2	ENSG00000063244	protein_coding	4777.28	0.262605	0.0366525	7.16472	7.79448e-13	1.95213e-11
EPN1	ENSG00000063245	protein_coding	9195.72	0.0352801	0.0598833	0.589148	0.555762	0.660688
MED29	ENSG00000063322	protein_coding	2894.76	-0.0454017	0.0459813	-0.987397	0.323448	0.439459
AHRR	ENSG00000063438	protein_coding	28.8843	0.0220644	0.122941	0.179472	0.857567	0.901408
GSC2	ENSG00000063515	protein_coding	0.177071	0.456671	0.795424	0.574123	0.565885
ZNF275	ENSG00000063587	protein_coding	1318.56	-0.0319715	0.0849509	-0.376353	0.706655	0.786722
MTMR1	ENSG00000063601	protein_coding	889.754	0.10947	0.0611316	1.79073	0.0733364	0.132668
GPC1	ENSG00000063660	protein_coding	2974.53	-0.100954	0.142885	-0.706541	0.479852	0.593008
ADCK1	ENSG00000063761	protein_coding	415.999	-0.0773334	0.0608732	-1.2704	0.203941	0.305641
HAGH	ENSG00000063854	protein_coding	8181.02	-0.559313	0.101467	-5.51227	3.54233e-08	3.3237e-07
RNF4	ENSG00000063978	protein_coding	1722.65	0.0233049	0.0492016	0.473662	0.635741	0.729168
CASP8	ENSG00000064012	protein_coding	937.208	-0.04628	0.0599635	-0.771802	0.440231	0.555818
LIMCH1	ENSG00000064042	protein_coding	634.981	0.0477473	0.148898	0.320672	0.748459	0.818992
INTS13	ENSG00000064102	protein_coding	732.357	0.0506755	0.0587958	0.861891	0.388748	0.506244
TM7SF3	ENSG00000064115	protein_coding	3391.09	-0.298267	0.081376	-3.6653	0.00024705	0.000948159
DLX3	ENSG00000064195	protein_coding	6.51818	1.54161	0.347854	4.43179	9.34545e-06	5.07547e-05
SPA17	ENSG00000064199	protein_coding	148.149	0.0894545	0.0988838	0.904642	0.365655	0.483478
TSPAN32	ENSG00000064201	protein_coding	38.6041	-0.0509655	0.127951	-0.398321	0.690394	0.773544
CCN5	ENSG00000064205	protein_coding	77.9557	-0.873971	0.229055	-3.81556	0.000135877	0.000557752
DMRT3	ENSG00000064218	protein_coding	0.683329	0.754494	0.450686	1.6741	0.0941105	0.162901
ST3GAL6	ENSG00000064225	protein_coding	1175.23	-1.00514	0.11278	-8.9124	4.99409e-19	4.52251e-17
ATP2C2	ENSG00000064270	protein_coding	20.4227	2.54281	0.242194	10.4991	8.72327e-26	2.9288e-23
NGFR	ENSG00000064300	protein_coding	502.183	-0.431969	0.18158	-2.37895	0.0173621	0.0393804
CDON	ENSG00000064309	protein_coding	226.342	-0.0431715	0.0997215	-0.432921	0.665072	0.753078
TAF2	ENSG00000064313	protein_coding	884.715	-0.243185	0.0809414	-3.00446	0.00266055	0.00773582
HIPK2	ENSG00000064393	protein_coding	3400.79	-0.415306	0.0901983	-4.60437	4.1371e-06	2.42562e-05
TNPO3	ENSG00000064419	protein_coding	2133.41	-0.159271	0.0460154	-3.46125	0.00053768	0.0018829
BORCS8-MEF2B	ENSG00000064489	protein_coding	15.6203	-0.0644105	0.0912563	-0.705819	0.480301	0.59348
RFXANK	ENSG00000064490	protein_coding	1507.39	0.734668	0.0745498	9.85472	6.53983e-23	1.26492e-20
TMEM161A	ENSG00000064545	protein_coding	2616.63	0.181893	0.0680273	2.67382	0.00749925	0.019095
LPAR2	ENSG00000064547	protein_coding	229.992	1.28772	0.152158	8.463	2.60581e-17	1.71103e-15
CTSA	ENSG00000064601	protein_coding	15563.7	0.133379	0.0753624	1.76983	0.0767551	0.137635
SUGP2	ENSG00000064607	protein_coding	1239.13	0.0377902	0.0655113	0.57685	0.564041	0.667995
SLC12A2	ENSG00000064651	protein_coding	1068.25	0.308221	0.143561	2.14698	0.0317952	0.0659224
SNX24	ENSG00000064652	protein_coding	482.926	0.0168349	0.0581675	0.289421	0.77226	0.83693
EYA2	ENSG00000064655	protein_coding	52.7637	0.266481	0.206043	1.29333	0.195896	0.29586
CNN2	ENSG00000064666	protein_coding	2740.63	0.107758	0.0873111	1.23418	0.217136	0.32165
ABCA7	ENSG00000064687	protein_coding	606.46	-0.13601	0.105145	-1.29355	0.19582	0.295787
SNCAIP	ENSG00000064692	protein_coding	153.193	-0.776455	0.173448	-4.47659	7.58442e-06	4.19459e-05
DDX20	ENSG00000064703	protein_coding	471.392	0.0537196	0.0466125	1.15247	0.249128	0.358891
BTBD1	ENSG00000064726	protein_coding	1571.2	-0.150195	0.0502327	-2.98999	0.00278989	0.00806182
FAR2	ENSG00000064763	protein_coding	136.798	-0.0333863	0.12435	-0.268487	0.788324	0.849297
BCAS1	ENSG00000064787	protein_coding	162.336	0.845259	0.230705	3.66381	0.000248494	0.000953492
POU1F1	ENSG00000064835	protein_coding	2.03044	-0.0827347	0.170657	-0.4848	0.627818	0.722176
CHI3L2	ENSG00000064886	protein_coding	43.0045	0.495115	0.209199	2.36671	0.0179468	0.0404993
SBNO2	ENSG00000064932	protein_coding	1943.47	-0.0276433	0.0623301	-0.443499	0.657405	0.746678
PMS1	ENSG00000064933	protein_coding	379.494	0.087827	0.0474771	1.84988	0.0643308	0.118851
HMG20B	ENSG00000064961	protein_coding	2367.03	0.0962342	0.0548347	1.75499	0.0792617	0.141445
CALCRL	ENSG00000064989	protein_coding	830.659	-0.631377	0.12005	-5.25928	1.44623e-07	1.18159e-06
TAF11	ENSG00000064995	protein_coding	1252.71	0.244792	0.049039	4.99179	5.98231e-07	4.22849e-06
ANKS1A	ENSG00000064999	protein_coding	856.18	0.0130305	0.0629081	0.207135	0.835904	0.885123
AP3D1	ENSG00000065000	protein_coding	6937.64	0.220032	0.0545532	4.03334	5.49891e-05	0.000249205
ZNF76	ENSG00000065029	protein_coding	1446.53	0.0719578	0.0519903	1.38406	0.166339	0.259414
SLC9A3R2	ENSG00000065054	protein_coding	10011.4	-0.316697	0.0994333	-3.18502	0.00144742	0.00451705
NTHL1	ENSG00000065057	protein_coding	1608.07	0.0396191	0.10143	0.390604	0.69609	0.778198
UHRF1BP1	ENSG00000065060	protein_coding	837.578	0.22258	0.0695528	3.20016	0.00137349	0.00431547
GNAI3	ENSG00000065135	protein_coding	2813.76	0.0273758	0.0429568	0.637286	0.523938	0.633178
IPO5	ENSG00000065150	protein_coding	4427.33	0.400055	0.0672325	5.95032	2.67622e-09	3.18436e-08
OAT	ENSG00000065154	protein_coding	3284.03	-1.06403	0.210317	-5.05918	4.21071e-07	3.09235e-06
WDR3	ENSG00000065183	protein_coding	1197.79	-0.0425582	0.0714382	-0.595734	0.551353	0.656763
PKN2	ENSG00000065243	protein_coding	1174.58	-0.285996	0.0603519	-4.73882	2.14971e-06	1.33892e-05
WDR18	ENSG00000065268	protein_coding	1833.28	0.203505	0.0673117	3.02332	0.00250014	0.00732807
TRAM2	ENSG00000065308	protein_coding	1219	-0.210738	0.0696755	-3.02456	0.00248995	0.00730183
NTN1	ENSG00000065320	protein_coding	726.002	-0.020671	0.141311	-0.14628	0.883701	0.919242
GLP2R	ENSG00000065325	protein_coding	17.7818	-0.156997	0.254574	-0.616703	0.537431	0.64453
MCM10	ENSG00000065328	protein_coding	185.904	0.794299	0.13664	5.81308	6.13352e-09	6.74138e-08
DGKA	ENSG00000065357	protein_coding	284.885	-0.113275	0.114457	-0.989676	0.322333	0.438178
ERBB3	ENSG00000065361	protein_coding	10514.3	0.316788	0.0814311	3.89026	0.000100137	0.00042629
ROPN1	ENSG00000065371	protein_coding	1.23154	0.0247762	0.308484	0.080316	0.935986	0.956547
ANKRD44	ENSG00000065413	protein_coding	354.228	-0.204287	0.0792305	-2.57839	0.00992615	0.0243076
KARS1	ENSG00000065427	protein_coding	4609.42	0.0552059	0.0577819	0.955419	0.339366	0.456054
ADAT1	ENSG00000065457	protein_coding	534.662	-0.333377	0.0581247	-5.73554	9.72011e-09	1.01984e-07
PDIA5	ENSG00000065485	protein_coding	2794.96	-0.00284912	0.0733651	-0.0388349	0.969022	0.979333
TBC1D22B	ENSG00000065491	protein_coding	430.283	0.315993	0.0612799	5.15656	2.51533e-07	1.94393e-06
NDUFB4	ENSG00000065518	protein_coding	4151.11	0.227081	0.0522028	4.34998	1.36147e-05	7.10879e-05
SPEN	ENSG00000065526	protein_coding	2209.55	-0.177769	0.0663863	-2.67779	0.00741095	0.0189094
MYLK	ENSG00000065534	protein_coding	3615.18	-1.00587	0.0965088	-10.4226	1.95561e-25	6.05202e-23
ZC3H15	ENSG00000065548	protein_coding	2279.15	-0.0259828	0.0418902	-0.62026	0.535087	0.642483
MAP2K4	ENSG00000065559	protein_coding	873.265	0.0126426	0.0559912	0.225795	0.82136	0.874249
PACC1	ENSG00000065600	protein_coding	212.615	0.427363	0.0647763	6.59752	4.18096e-11	7.31905e-10
SNAP91	ENSG00000065609	protein_coding	2.64301	1.03079	0.395757	2.60461	0.00919795	0.0227608
SLK	ENSG00000065613	protein_coding	1817.39	-0.154752	0.0553504	-2.79585	0.00517628	0.0138625
CYB5R4	ENSG00000065615	protein_coding	469.019	-0.0635423	0.0622337	-1.02103	0.307241	0.422341
COL17A1	ENSG00000065618	protein_coding	18.3475	-0.221539	0.177348	-1.24918	0.211601	0.315101
GSTO2	ENSG00000065621	protein_coding	417.623	0.732116	0.150272	4.87193	1.10512e-06	7.35555e-06
SEC61A2	ENSG00000065665	protein_coding	341.808	-0.00575221	0.073277	-0.0784996	0.937431	0.957227
PRKCQ	ENSG00000065675	protein_coding	48.6692	-0.161575	0.148309	-1.08945	0.275956	0.388535
TLE2	ENSG00000065717	protein_coding	677.721	0.0577668	0.114986	0.502383	0.615398	0.712125
ASB1	ENSG00000065802	protein_coding	721.926	0.345693	0.0647537	5.33857	9.36816e-08	8.02608e-07
FAM107B	ENSG00000065809	protein_coding	4564.63	-0.358135	0.0678138	-5.28115	1.28372e-07	1.06075e-06
ME1	ENSG00000065833	protein_coding	1336.33	0.0873843	0.165812	0.527008	0.598188	0.697563
TBC1D1	ENSG00000065882	protein_coding	1848.12	0.0626427	0.0754747	0.829984	0.406548	0.523789
CDK13	ENSG00000065883	protein_coding	1673.98	-0.09692	0.0488384	-1.9845	0.0471998	0.0917118
MTHFD2	ENSG00000065911	protein_coding	269.639	-0.0194032	0.125962	-0.15404	0.877578	0.91512
SLC9A7	ENSG00000065923	protein_coding	652.912	0.059218	0.0892133	0.66378	0.506831	0.617851
FOXJ2	ENSG00000065970	protein_coding	613.436	-0.0551746	0.0591978	-0.932039	0.351317	0.468523
YBX1	ENSG00000065978	protein_coding	12343	0.152519	0.0605458	2.51907	0.0117666	0.0281956
PDE4A	ENSG00000065989	protein_coding	390.343	0.358816	0.132709	2.70377	0.00685581	0.0177062
PPP2R5A	ENSG00000066027	protein_coding	5225.96	0.225465	0.0662262	3.40447	0.000662935	0.00226335
CTNNA2	ENSG00000066032	protein_coding	394.993	-0.634669	0.380565	-1.6677	0.0953743	0.164715
ELAVL1	ENSG00000066044	protein_coding	2668.96	0.123649	0.0409056	3.02279	0.00250455	0.00733798
TIE1	ENSG00000066056	protein_coding	1125.98	-0.490864	0.0959257	-5.11713	3.10217e-07	2.34501e-06
DIP2B	ENSG00000066084	protein_coding	1669.7	0.0870949	0.0557899	1.56112	0.118494	0.196711
SMARCD1	ENSG00000066117	protein_coding	1687.96	0.356893	0.0482453	7.39747	1.38801e-13	4.11991e-12
KDM4A	ENSG00000066135	protein_coding	1443.29	-0.125281	0.0584128	-2.14475	0.0319729	0.0662369
NFYC	ENSG00000066136	protein_coding	2085.07	0.226997	0.04391	5.16961	2.34584e-07	1.82363e-06
ZMYND12	ENSG00000066185	protein_coding	122.528	-1.04652	0.134854	-7.76041	8.46578e-15	3.23618e-13
SLC9A3	ENSG00000066230	protein_coding	143.234	1.11392	0.252593	4.40993	1.03406e-05	5.56076e-05
NGEF	ENSG00000066248	protein_coding	1657	0.214917	0.0784129	2.74084	0.00612822	0.0160555
ASPM	ENSG00000066279	protein_coding	956.006	0.920394	0.12638	7.28275	3.27076e-13	8.87626e-12
CD84	ENSG00000066294	protein_coding	263.799	-0.317092	0.129899	-2.44106	0.0146441	0.0339833
ELOVL1	ENSG00000066322	protein_coding	2582.18	0.275256	0.0519719	5.29625	1.18205e-07	9.86354e-07
SPI1	ENSG00000066336	protein_coding	582.993	0.169491	0.113771	1.48976	0.136288	0.22047
ZNRD1	ENSG00000066379	protein_coding	804.847	0.528321	0.0748917	7.05446	1.73272e-12	4.05512e-11
MPPED2	ENSG00000066382	protein_coding	67.4702	0.148867	0.166333	0.894995	0.37079	0.488452
CLDN18	ENSG00000066405	protein_coding	11.1807	1.28672	0.246335	5.22345	1.75624e-07	1.40772e-06
ZBTB11	ENSG00000066422	protein_coding	678.638	-0.133153	0.0482755	-2.7582	0.00581212	0.0153356
ATXN3	ENSG00000066427	protein_coding	615.94	-0.264237	0.04947	-5.34136	9.22496e-08	7.92438e-07
GOLGA5	ENSG00000066455	protein_coding	2397.87	-0.251457	0.0501513	-5.01397	5.3318e-07	3.81414e-06
FGFR2	ENSG00000066468	protein_coding	2918.73	0.705543	0.219253	3.21794	0.00129114	0.00408212
LRRC40	ENSG00000066557	protein_coding	524.139	-0.286414	0.0700044	-4.09137	4.28838e-05	0.000199644
ISOC1	ENSG00000066583	protein_coding	2250.45	-0.4449	0.0701417	-6.34287	2.25519e-10	3.37368e-09
EML1	ENSG00000066629	protein_coding	236.765	-0.19968	0.104478	-1.91121	0.0559775	0.10581
TRMT11	ENSG00000066651	protein_coding	474.744	-0.422468	0.0732086	-5.77075	7.89189e-09	8.4293e-08
THUMPD1	ENSG00000066654	protein_coding	1187.25	-0.253628	0.0496381	-5.10954	3.22944e-07	2.42986e-06
MSANTD3	ENSG00000066697	protein_coding	590.421	0.392945	0.0630005	6.23717	4.45563e-10	6.2726e-09
KIF26A	ENSG00000066735	protein_coding	103.775	-0.648177	0.140043	-4.6284	3.68503e-06	2.1865e-05
ATG2B	ENSG00000066739	protein_coding	1328.91	-0.248199	0.0673669	-3.68428	0.000229351	0.000888373
ARFGEF1	ENSG00000066777	protein_coding	1928.47	-0.054548	0.061578	-0.885836	0.375706	0.493468
ACSM2B	ENSG00000066813	protein_coding	13085.8	-0.924129	0.154675	-5.97464	2.30599e-09	2.79238e-08
ZFAT	ENSG00000066827	protein_coding	385.794	0.0940461	0.0609513	1.54297	0.122838	0.202515
MTFR1	ENSG00000066855	protein_coding	2047.21	-0.142457	0.0760039	-1.87434	0.060884	0.113481
STAG3	ENSG00000066923	protein_coding	215.296	-0.309047	0.129317	-2.38985	0.0168554	0.0383768
FECH	ENSG00000066926	protein_coding	1290.28	-0.352804	0.0679388	-5.19297	2.06969e-07	1.63249e-06
MYO9A	ENSG00000066933	protein_coding	334.086	-0.553538	0.0843369	-6.56341	5.25921e-11	9.0464e-10
DDX3Y	ENSG00000067048	protein_coding	946.164	-0.509606	0.28758	-1.77205	0.0763865	0.13707
PFKP	ENSG00000067057	protein_coding	873.595	0.401975	0.176933	2.2719	0.0230924	0.0502499
IDI1	ENSG00000067064	protein_coding	7183.18	-0.104753	0.0938253	-1.11646	0.264223	0.375582
SP100	ENSG00000067066	protein_coding	2543.42	-0.369339	0.0577455	-6.39598	1.59519e-10	2.46725e-09
KLF6	ENSG00000067082	protein_coding	5850.23	-0.54726	0.0954329	-5.7345	9.78032e-09	1.02585e-07
PLPP1	ENSG00000067113	protein_coding	3040.89	-0.427541	0.101175	-4.22578	2.3812e-05	0.000117619
NEO1	ENSG00000067141	protein_coding	1361.32	-0.00181608	0.0857331	-0.021183	0.9831	0.987986
TRAM1	ENSG00000067167	protein_coding	12625.5	-0.0765373	0.0715641	-1.06949	0.284848	0.39825
PHKA1	ENSG00000067177	protein_coding	154.725	-0.0690959	0.138605	-0.498509	0.618125	0.714322
TNFRSF1A	ENSG00000067182	protein_coding	6568.28	-0.193837	0.05632	-3.4417	0.000578066	0.00200534
CACNB1	ENSG00000067191	protein_coding	63.2006	0.319941	0.112229	2.85077	0.0043613	0.0119286
EVI5	ENSG00000067208	protein_coding	829.925	-0.187245	0.0635367	-2.94703	0.00320841	0.00911942
STOML1	ENSG00000067221	protein_coding	922.648	0.114344	0.068107	1.67888	0.0931748	0.161551
PKM	ENSG00000067225	protein_coding	8747.34	0.784563	0.153237	5.11994	3.05633e-07	2.31429e-06
DHX29	ENSG00000067248	protein_coding	1477.56	-0.143557	0.0464436	-3.091	0.00199484	0.00599614
DNTTIP2	ENSG00000067334	protein_coding	1989.33	0.112546	0.0463191	2.42981	0.0151069	0.0349026
METTL22	ENSG00000067365	protein_coding	389.846	-0.0274891	0.0552177	-0.497831	0.618603	0.71451
TP53BP1	ENSG00000067369	protein_coding	508.451	-0.0373082	0.093252	-0.40008	0.689098	0.772443
TRO	ENSG00000067445	protein_coding	463.283	-0.91644	0.144023	-6.36315	1.97656e-10	2.99846e-09
RRP15	ENSG00000067533	protein_coding	959.669	0.298448	0.0552184	5.40487	6.48564e-08	5.73602e-07
RHOA	ENSG00000067560	protein_coding	14034.7	0.0524707	0.0380491	1.37903	0.167887	0.261107
DHX8	ENSG00000067596	protein_coding	1650.84	0.00581941	0.0427729	0.136054	0.891779	0.925013
PMS2P4	ENSG00000067601	transcribed_unprocessed_pseudogene	47.9787	0.247798	0.0672346	3.68558	0.000228184	0.000884336
PRKCZ	ENSG00000067606	protein_coding	526.425	-0.227813	0.11109	-2.0507	0.0402957	0.0803994
ZFY	ENSG00000067646	protein_coding	184.275	-0.686198	0.286844	-2.39223	0.0167463	0.0381527
IARS2	ENSG00000067704	protein_coding	6590.18	0.0640834	0.0637003	1.00601	0.314409	0.430084
SYT1	ENSG00000067715	protein_coding	206.787	0.138526	0.234058	0.591846	0.553953	0.659106
NAV3	ENSG00000067798	protein_coding	298.276	0.873817	0.211828	4.12512	3.70538e-05	0.000174872
IDH3G	ENSG00000067829	protein_coding	2470.57	0.366613	0.0696201	5.26591	1.39497e-07	1.14365e-06
ROGDI	ENSG00000067836	protein_coding	1185.16	-0.109836	0.076033	-1.44459	0.148574	0.236455
PDZD4	ENSG00000067840	protein_coding	98.103	-0.260698	0.147041	-1.77297	0.076234	0.136845
ATP2B3	ENSG00000067842	protein_coding	2.96808	-0.293946	0.27008	-1.08837	0.276434	0.389115
ROCK1	ENSG00000067900	protein_coding	1416.45	-0.342316	0.0606878	-5.6406	1.69456e-08	1.69261e-07
CBFB	ENSG00000067955	protein_coding	919.336	0.0373907	0.0617342	0.605672	0.544733	0.650903
PDK3	ENSG00000067992	protein_coding	175.7	0.0823105	0.101645	0.809781	0.418066	0.534873
HYAL2	ENSG00000068001	protein_coding	2208.63	-0.0546878	0.0562473	-0.972276	0.330913	0.447059
HDAC4	ENSG00000068024	protein_coding	472.787	0.184798	0.0761727	2.42604	0.0152647	0.0352192
RASSF1	ENSG00000068028	protein_coding	961.885	0.248319	0.0526737	4.71428	2.42561e-06	1.49507e-05
FGFR3	ENSG00000068078	protein_coding	3746.18	1.18075	0.120269	9.81754	9.4625e-23	1.72698e-20
IFI35	ENSG00000068079	protein_coding	2406.36	0.110445	0.0973035	1.13506	0.25635	0.367118
HEATR6	ENSG00000068097	protein_coding	404.921	0.194687	0.0577348	3.37209	0.000746008	0.00251703
COASY	ENSG00000068120	protein_coding	4379.28	0.0115123	0.0595821	0.193217	0.846789	0.893609
PLEKHH3	ENSG00000068137	protein_coding	994.514	0.0680982	0.0782165	0.870637	0.383952	0.501467
MEF2A	ENSG00000068305	protein_coding	1216.1	-0.410289	0.0728998	-5.62813	1.82173e-08	1.80847e-07
OTUD5	ENSG00000068308	protein_coding	2635.96	0.00800959	0.0415655	0.192698	0.847195	0.893782
TFE3	ENSG00000068323	protein_coding	2074.32	0.202868	0.0467318	4.34112	1.41757e-05	7.36278e-05
TBC1D25	ENSG00000068354	protein_coding	638.604	0.244081	0.0444005	5.49725	3.85752e-08	3.58634e-07
ACSL4	ENSG00000068366	protein_coding	14174.7	0.484988	0.187251	2.59003	0.00959664	0.023603
INPP5A	ENSG00000068383	protein_coding	832.237	0.0903018	0.0552165	1.63541	0.101962	0.17404
GPKOW	ENSG00000068394	protein_coding	1197.5	0.233522	0.0510559	4.57386	4.78828e-06	2.76236e-05
GRIPAP1	ENSG00000068400	protein_coding	1981.95	-0.0664148	0.0405542	-1.63768	0.101488	0.173306
FTSJ1	ENSG00000068438	protein_coding	933.917	0.396944	0.0496328	7.99761	1.26862e-15	5.83175e-14
PRR11	ENSG00000068489	protein_coding	294.759	0.971457	0.121991	7.96332	1.67485e-15	7.46944e-14
REEP1	ENSG00000068615	protein_coding	103.638	0.087249	0.192646	0.452898	0.650622	0.741102
ATP11A	ENSG00000068650	protein_coding	1929.72	0.152199	0.0930105	1.63636	0.101764	0.17376
POLR1A	ENSG00000068654	protein_coding	1676.74	0.0663876	0.0495773	1.33907	0.180547	0.277092
LAPTM4A	ENSG00000068697	protein_coding	11808	-0.263409	0.0478499	-5.5049	3.69374e-08	3.44939e-07
TTC7A	ENSG00000068724	protein_coding	1476.88	-0.0378381	0.0782988	-0.483253	0.628916	0.723136
IP6K2	ENSG00000068745	protein_coding	1924.4	0.274692	0.0544634	5.04362	4.56814e-07	3.32942e-06
STON1-GTF2A1L	ENSG00000068781	protein_coding	0.920419	-0.0276131	0.320269	-0.0862185	0.931293	0.953339
SRBD1	ENSG00000068784	protein_coding	516.394	-0.261962	0.0517389	-5.06315	4.12383e-07	3.0348e-06
KIF2A	ENSG00000068796	protein_coding	368.749	0.163299	0.0744517	2.19336	0.0282816	0.0597942
RASGRP2	ENSG00000068831	protein_coding	301.137	0.352981	0.142121	2.48367	0.0130037	0.0307112
PSME4	ENSG00000068878	protein_coding	3358	-0.0356897	0.0442434	-0.806666	0.419859	0.53653
IFT80	ENSG00000068885	protein_coding	284.809	0.225405	0.0948993	2.3752	0.0175396	0.0397076
SIRT2	ENSG00000068903	protein_coding	2542.9	0.113619	0.0554528	2.04892	0.0404695	0.0806782
ERLEC1	ENSG00000068912	protein_coding	2644.19	0.175619	0.0462958	3.79342	0.000148585	0.000603176
PPP2R5B	ENSG00000068971	protein_coding	642.789	-0.0548408	0.0559137	-0.98081	0.326686	0.442937
PYGM	ENSG00000068976	protein_coding	27.2422	0.0375408	0.114745	0.327169	0.74354	0.81534
PAGE1	ENSG00000068985	protein_coding	47.4938	2.64912	0.479558	5.52409	3.31202e-08	3.12408e-07
PITX1	ENSG00000069011	protein_coding	259.657	1.36272	0.275797	4.94102	7.77142e-07	5.36939e-06
TRPC7	ENSG00000069018	protein_coding	1.06972	0.365445	0.343587	1.06362	0.287502	0.401126
MAST4	ENSG00000069020	protein_coding	973.661	-0.269694	0.0993061	-2.71579	0.00661183	0.017152
ADGRF5	ENSG00000069122	protein_coding	877.52	-0.581713	0.0917984	-6.33686	2.345e-10	3.50067e-09
SDK2	ENSG00000069188	protein_coding	124.634	0.531515	0.247378	2.14859	0.0316668	0.0657099
ADAM7	ENSG00000069206	protein_coding	0.186336	-0.00242958	0.621368	-0.00391006	0.99688
NUP133	ENSG00000069248	protein_coding	1604.72	0.327859	0.0489582	6.69671	2.13165e-11	3.97399e-10
NUCKS1	ENSG00000069275	protein_coding	15322.3	0.325031	0.0536066	6.06326	1.33386e-09	1.69417e-08
VPS35	ENSG00000069329	protein_coding	2829.24	0.00526107	0.0562394	0.0935477	0.925468	0.94896
DNAJA2	ENSG00000069345	protein_coding	2902.93	-0.331435	0.0636843	-5.20435	1.94677e-07	1.54441e-06
BCL3	ENSG00000069399	protein_coding	3087.95	0.0304988	0.0945239	0.322657	0.746955	0.817925
KCNAB2	ENSG00000069424	protein_coding	1343.6	-0.346866	0.158685	-2.18587	0.028825	0.0607373
ABCC9	ENSG00000069431	protein_coding	1164.24	-1.20031	0.147945	-8.11319	4.93069e-16	2.4372e-14
GAL	ENSG00000069482	protein_coding	10.154	0.170358	0.34285	0.496889	0.619267	0.71503
CLEC2D	ENSG00000069493	protein_coding	180.513	0.106973	0.119085	0.898291	0.369031	0.486715
FUNDC1	ENSG00000069509	protein_coding	366.222	0.483086	0.0556273	8.68433	3.80995e-18	2.89727e-16
MAOB	ENSG00000069535	protein_coding	10850.7	-0.480565	0.0916761	-5.24198	1.58859e-07	1.28726e-06
RORA	ENSG00000069667	protein_coding	1589.84	-1.01246	0.100573	-10.067	7.73214e-24	1.81039e-21
DRD4	ENSG00000069696	protein_coding	45.5101	0.514116	0.142866	3.5986	0.000319938	0.00119441
TGFBR3	ENSG00000069702	protein_coding	1106.07	-1.08748	0.115949	-9.37895	6.66318e-21	8.78282e-19
PLA2G10	ENSG00000069764	protein_coding	2.73894	0.538457	0.18863	2.85456	0.00430963	0.0118072
HES2	ENSG00000069812	protein_coding	37.519	0.98491	0.215088	4.5791	4.66975e-06	2.70318e-05
ATP1B3	ENSG00000069849	protein_coding	1437.59	0.303089	0.10611	2.85636	0.00428528	0.011754
NEDD4	ENSG00000069869	protein_coding	2000.4	-0.686991	0.102617	-6.69473	2.16067e-11	4.02386e-10
PIGB	ENSG00000069943	protein_coding	322.952	-0.0645236	0.0610025	-1.05772	0.290183	0.404058
MAPK6	ENSG00000069956	protein_coding	2690.95	-0.113395	0.0665383	-1.70421	0.0883422	0.154725
GNB5	ENSG00000069966	protein_coding	1959.5	-0.0951738	0.100073	-0.951041	0.341583	0.458498
RAB27A	ENSG00000069974	protein_coding	1268.87	0.080261	0.0886898	0.904963	0.365485	0.483387
HDHD5	ENSG00000069998	protein_coding	1976.18	-0.0089737	0.0581444	-0.154335	0.877346	0.914931
UFD1	ENSG00000070010	protein_coding	3052.62	0.27453	0.0574387	4.77952	1.75711e-06	1.11329e-05
LRP6	ENSG00000070018	protein_coding	2242.24	-0.215098	0.0819748	-2.62396	0.00869147	0.0216732
GUCY2C	ENSG00000070019	protein_coding	214.253	-0.130883	0.272473	-0.480353	0.630977	0.724849
SCT	ENSG00000070031	protein_coding	7.12968	0.379112	0.190963	1.98526	0.0471154	0.0915979
PHRF1	ENSG00000070047	protein_coding	2202.2	-0.163166	0.0464778	-3.51062	0.000447064	0.00160373
ELP1	ENSG00000070061	protein_coding	1968.61	0.276685	0.0861053	3.21333	0.00131203	0.00414248
NUCB2	ENSG00000070081	protein_coding	3380.12	0.416752	0.0859683	4.84774	1.24875e-06	8.19353e-06
PFN2	ENSG00000070087	protein_coding	685.888	-0.137508	0.174957	-0.785951	0.431896	0.547971
PTPN3	ENSG00000070159	protein_coding	2032.67	-0.245963	0.0739532	-3.32593	0.000881234	0.00291823
SPTB	ENSG00000070182	protein_coding	63.3117	0.353648	0.155925	2.26807	0.023325	0.0506723
DAPP1	ENSG00000070190	protein_coding	58.6519	-0.061966	0.143967	-0.430419	0.666891	0.754561
FGF10	ENSG00000070193	protein_coding	1.75505	-0.130788	0.350997	-0.372619	0.709432	0.788834
SLC44A1	ENSG00000070214	protein_coding	3493.2	0.090874	0.0668408	1.35956	0.173969	0.268852
TMEM260	ENSG00000070269	protein_coding	691.771	0.212264	0.0657963	3.22608	0.001255	0.00398715
SMG6	ENSG00000070366	protein_coding	376.331	-0.361501	0.0932534	-3.87654	0.000105952	0.000447566
EXOC5	ENSG00000070367	protein_coding	1326.13	-0.242131	0.0523767	-4.62288	3.78451e-06	2.23918e-05
CLTCL1	ENSG00000070371	protein_coding	685.363	-0.370785	0.115879	-3.19975	0.00137547	0.00432054
FGF22	ENSG00000070388	protein_coding	6.35463	0.196716	0.197253	0.997277	0.31863	0.434439
FSTL3	ENSG00000070404	protein_coding	1513.18	0.379901	0.171546	2.21458	0.0267889	0.0570823
DGCR2	ENSG00000070413	protein_coding	4669.01	0.159618	0.0551258	2.89552	0.00378536	0.0105379
RNF126	ENSG00000070423	protein_coding	1759.13	0.260943	0.0595211	4.38403	1.16501e-05	6.17908e-05
MNT	ENSG00000070444	protein_coding	527.918	0.12477	0.0538219	2.3182	0.0204387	0.0452837
ZXDC	ENSG00000070476	protein_coding	1153.59	-0.011403	0.0483573	-0.235807	0.813583	0.868508
JMJD6	ENSG00000070495	protein_coding	1136.36	0.411085	0.066964	6.13889	8.30979e-10	1.10432e-08
POLB	ENSG00000070501	protein_coding	918.464	-0.271778	0.095739	-2.83874	0.00452924	0.0123225
ST6GALNAC1	ENSG00000070526	protein_coding	10.2024	-0.568482	0.181603	-3.13035	0.00174598	0.0053241
WIPI1	ENSG00000070540	protein_coding	776.556	-0.139648	0.0927789	-1.50517	0.13228	0.215402
FRMPD1	ENSG00000070601	protein_coding	153.818	0.358399	0.210795	1.70022	0.0890895	0.155743
GBA2	ENSG00000070610	protein_coding	2349.03	0.0747327	0.0520112	1.43686	0.150759	0.239258
NDST1	ENSG00000070614	protein_coding	6023.02	-0.0262013	0.0741667	-0.353276	0.723882	0.800616
ASNS	ENSG00000070669	protein_coding	506.797	0.582787	0.169468	3.43892	0.00058404	0.0020239
AP3M2	ENSG00000070718	protein_coding	366.728	0.239149	0.0762904	3.13472	0.00172021	0.0052595
CNGB1	ENSG00000070729	protein_coding	5.25858	0.570871	0.213252	2.67697	0.00742902	0.0189459
ST6GALNAC2	ENSG00000070731	protein_coding	218.542	0.160587	0.153181	1.04835	0.294476	0.408741
CHAT	ENSG00000070748	protein_coding	0.0712264	-0.124256	1.09394	-0.113586	0.909566
PABPC1	ENSG00000070756	protein_coding	43294.9	0.355668	0.0939926	3.784	0.000154328	0.00062331
TESK2	ENSG00000070759	protein_coding	251.956	-0.228358	0.0833408	-2.74005	0.00614302	0.0160821
CFAP20	ENSG00000070761	protein_coding	1072.85	-0.268949	0.0547801	-4.9096	9.12601e-07	6.19465e-06
CSNK2A2	ENSG00000070770	protein_coding	2079.16	-0.126647	0.0468112	-2.70548	0.00682053	0.017624
PTPN21	ENSG00000070778	protein_coding	553.727	-0.508404	0.0790192	-6.43393	1.24345e-10	1.97648e-09
EIF2B3	ENSG00000070785	protein_coding	1081.22	0.0146313	0.06479	0.225827	0.821336	0.874249
CAMK2A	ENSG00000070808	protein_coding	26.9039	0.363745	0.244963	1.48489	0.137572	0.222153
TCOF1	ENSG00000070814	protein_coding	1904.23	0.462612	0.0626857	7.37987	1.58449e-13	4.65653e-12
CDC42	ENSG00000070831	protein_coding	6166.02	0.0277039	0.0431505	0.642028	0.520855	0.630264
OSBPL3	ENSG00000070882	protein_coding	420.44	0.27313	0.104637	2.61026	0.00904726	0.0224363
EPHA8	ENSG00000070886	protein_coding	1.12378	0.968882	0.272767	3.55205	0.000382245	0.00139554
SLC12A3	ENSG00000070915	protein_coding	3.91583	0.262637	0.189699	1.38449	0.166209	0.259268
RAD18	ENSG00000070950	protein_coding	487.087	0.205036	0.0564882	3.62971	0.000283738	0.00107215
ATP2B1	ENSG00000070961	protein_coding	1500.19	0.350418	0.0780045	4.49229	7.04628e-06	3.92319e-05
TRPM5	ENSG00000070985	protein_coding	4.04086	0.868754	0.228083	3.80893	0.000139568	0.00057152
NCK2	ENSG00000071051	protein_coding	1002.55	0.664622	0.126841	5.23981	1.60744e-07	1.30046e-06
MAP4K4	ENSG00000071054	protein_coding	5182.16	0.259531	0.0655495	3.95931	7.51663e-05	0.000329486
MGAT4A	ENSG00000071073	protein_coding	1170.79	0.241969	0.0735899	3.28807	0.00100878	0.0032889
RPL31	ENSG00000071082	protein_coding	24343.7	0.590649	0.0778279	7.58916	3.21974e-14	1.0882e-12
WDR1	ENSG00000071127	protein_coding	7988.97	0.0748637	0.0498765	1.50098	0.133361	0.216881
SNX13	ENSG00000071189	protein_coding	959.369	-0.214316	0.0563331	-3.80443	0.00014213	0.000580544
MS4A12	ENSG00000071203	protein_coding	0.0987115	0.280552	1.25023	0.224401	0.822445
ARHGAP10	ENSG00000071205	protein_coding	276.825	-0.4648	0.124093	-3.74557	0.000179987	0.000716827
RPS6KA2	ENSG00000071242	protein_coding	769.537	-0.926653	0.110614	-8.37736	5.41294e-17	3.35028e-15
ING3	ENSG00000071243	protein_coding	267.068	-0.175078	0.0521432	-3.35764	0.000786106	0.00263907
VASH1	ENSG00000071246	protein_coding	471.381	0.0125295	0.0953536	0.1314	0.895459	0.927758
LMCD1	ENSG00000071282	protein_coding	766.859	0.0903914	0.0946334	0.955175	0.339489	0.456186
BUD23	ENSG00000071462	protein_coding	3225.77	0.12325	0.0574406	2.14569	0.0318979	0.0660901
SEL1L	ENSG00000071537	protein_coding	6845.07	-0.286844	0.0719616	-3.98607	6.71756e-05	0.000298094
TRIP13	ENSG00000071539	protein_coding	270.173	0.859269	0.131535	6.53265	6.4617e-11	1.09195e-09
ATP6AP1	ENSG00000071553	protein_coding	6880.35	0.317939	0.0562731	5.64993	1.60515e-08	1.61054e-07
TCF3	ENSG00000071564	protein_coding	1649.63	0.602023	0.0620172	9.70736	2.80508e-22	4.77656e-20
TRIB2	ENSG00000071575	protein_coding	1325.22	-0.26784	0.126127	-2.12357	0.0337062	0.0692873
DAZAP1	ENSG00000071626	protein_coding	3791.26	0.377162	0.0377004	10.0042	1.46084e-23	3.20924e-21
MBD3	ENSG00000071655	protein_coding	3748.46	0.339075	0.0752729	4.50461	6.64948e-06	3.71888e-05
PRLH	ENSG00000071677	protein_coding	0.157016	0.15648	0.573271	0.272959	0.784885
HLTF	ENSG00000071794	protein_coding	1626.44	-0.0229774	0.0756885	-0.303578	0.761449	0.828837
FAM50A	ENSG00000071859	protein_coding	4312.44	0.546162	0.0851857	6.41143	1.44161e-10	2.25916e-09
FAM3A	ENSG00000071889	protein_coding	3205.92	0.113341	0.0714316	1.58671	0.112578	0.188771
CPSF1	ENSG00000071894	protein_coding	4304.96	0.235692	0.0696314	3.38485	0.000712165	0.0024136
MYO3B	ENSG00000071909	protein_coding	21.7351	-0.366526	0.222367	-1.64829	0.0992925	0.170169
CYBRD1	ENSG00000071967	protein_coding	1077.55	-0.569682	0.134358	-4.24002	2.23501e-05	0.000111092
CDH19	ENSG00000071991	protein_coding	56.9202	-0.63886	0.258519	-2.47123	0.0134649	0.0316304
PDCD2	ENSG00000071994	protein_coding	1351.55	0.230972	0.0566448	4.07755	4.55122e-05	0.000210574
SLC6A15	ENSG00000072041	protein_coding	7.36377	2.68476	0.525641	5.1076	3.2627e-07	2.45126e-06
RDH11	ENSG00000072042	protein_coding	5561.72	-0.401852	0.0764589	-5.25579	1.47386e-07	1.20168e-06
PRKACA	ENSG00000072062	protein_coding	5477.46	-0.0028841	0.0755071	-0.0381964	0.969531	0.979605
ADGRL1	ENSG00000072071	protein_coding	555.415	0.501717	0.170387	2.94457	0.00323403	0.00918416
SPP2	ENSG00000072080	protein_coding	4351.31	-0.400717	0.220911	-1.81393	0.0696883	0.12716
ACTN1	ENSG00000072110	protein_coding	6315.06	-0.163032	0.0732984	-2.22423	0.0261332	0.0558861
ZFYVE26	ENSG00000072121	protein_coding	962.327	-0.116223	0.0499713	-2.32579	0.0200296	0.0445131
RPS6KA6	ENSG00000072133	protein_coding	26.2772	0.678054	0.319651	2.12123	0.0339023	0.069614
EPN2	ENSG00000072134	protein_coding	592.258	0.248502	0.0655911	3.78866	0.000151465	0.000613392
PTPN18	ENSG00000072135	protein_coding	2198.06	0.00723067	0.0447373	0.161625	0.871601	0.911156
LIMS2	ENSG00000072163	protein_coding	1719.07	-0.317465	0.103101	-3.07917	0.0020758	0.006219
ASIC4	ENSG00000072182	protein_coding	2.4258	1.29568	0.216922	5.97303	2.32883e-09	2.81716e-08
SPEG	ENSG00000072195	protein_coding	56.2264	0.498685	0.176664	2.82279	0.00476081	0.01287
LNX1	ENSG00000072201	protein_coding	303.484	-0.0281612	0.103322	-0.272557	0.785194	0.846744
ALDH3A2	ENSG00000072210	protein_coding	15009.6	-0.318355	0.0965622	-3.29689	0.000977622	0.0031955
TFRC	ENSG00000072274	protein_coding	3969.73	0.250291	0.0883629	2.83253	0.00461806	0.0125364
SREBF1	ENSG00000072310	protein_coding	8966.15	0.305913	0.111057	2.75456	0.00587702	0.0154794
TRPC5	ENSG00000072315	protein_coding	22.8079	-1.28154	0.255392	-5.01796	5.22231e-07	3.74711e-06
AFF4	ENSG00000072364	protein_coding	3969.01	-0.346855	0.0654662	-5.29823	1.16931e-07	9.771e-07
UBE2D1	ENSG00000072401	protein_coding	543.129	0.21257	0.0585574	3.63011	0.000283302	0.00107089
MPP5	ENSG00000072415	protein_coding	1077.44	-0.383297	0.0573539	-6.68302	2.34071e-11	4.32126e-10
RHOBTB1	ENSG00000072422	protein_coding	1268.55	0.0579604	0.19398	0.298796	0.765096	0.831445
SMC1A	ENSG00000072501	protein_coding	3242.51	-0.11456	0.0695734	-1.64661	0.0996391	0.170649
HSD17B10	ENSG00000072506	protein_coding	6227.66	-0.307021	0.0847428	-3.62297	0.00029124	0.00109693
MARK2	ENSG00000072518	protein_coding	1280.59	0.276951	0.0523129	5.29412	1.19592e-07	9.96062e-07
HMMR	ENSG00000072571	protein_coding	427.474	0.288027	0.123625	2.32984	0.0198146	0.0440986
CHFR	ENSG00000072609	protein_coding	768.395	0.281983	0.0698923	4.03454	5.47104e-05	0.000248105
TRHDE	ENSG00000072657	protein_coding	113.075	-0.589528	0.305286	-1.93107	0.0534747	0.101798
P4HA2	ENSG00000072682	protein_coding	1736.25	-0.177812	0.0988951	-1.79799	0.072179	0.130927
FCGR2B	ENSG00000072694	protein_coding	192.247	-0.341668	0.187107	-1.82606	0.0678416	0.124243
NFATC3	ENSG00000072736	protein_coding	677.238	-0.40669	0.0694786	-5.85346	4.8146e-09	5.43268e-08
TRNT1	ENSG00000072756	protein_coding	495.057	0.0162321	0.048801	0.332618	0.739423	0.812385
ACADVL	ENSG00000072778	protein_coding	22749.8	-0.0963048	0.0837654	-1.1497	0.250269	0.360119
STK10	ENSG00000072786	protein_coding	985.404	-0.239763	0.0691619	-3.46669	0.00052691	0.00184958
FBXW11	ENSG00000072803	protein_coding	1876.71	-0.0479987	0.0548365	-0.875306	0.381408	0.498968
ACAP1	ENSG00000072818	protein_coding	312.464	0.073646	0.118479	0.621598	0.534206	0.641924
CRMP1	ENSG00000072832	protein_coding	269.919	0.762025	0.154942	4.91812	8.73774e-07	5.95609e-06
EVC	ENSG00000072840	protein_coding	446.749	0.50438	0.200054	2.52122	0.0116948	0.0280437
DERL2	ENSG00000072849	protein_coding	1813.08	0.324802	0.0621776	5.22378	1.75302e-07	1.40546e-06
SIDT1	ENSG00000072858	protein_coding	61.5762	-0.227473	0.136578	-1.66551	0.0958111	0.165301
NDE1	ENSG00000072864	protein_coding	397.701	0.0501496	0.0773796	0.648099	0.516921	0.626873
IRAG1	ENSG00000072952	protein_coding	274.962	-0.758298	0.133956	-5.66082	1.50651e-08	1.52229e-07
TMEM38A	ENSG00000072954	protein_coding	608.012	-0.102127	0.0973323	-1.04926	0.294058	0.408304
AP1M1	ENSG00000072958	protein_coding	4483.43	0.127215	0.0551492	2.30674	0.0210694	0.04649
PVR	ENSG00000073008	protein_coding	3198.17	-0.0979884	0.0708408	-1.38322	0.166597	0.259704
XRCC1	ENSG00000073050	protein_coding	1255.77	0.392969	0.0520154	7.55486	4.19299e-14	1.38427e-12
SCARB1	ENSG00000073060	protein_coding	17939.4	0.109075	0.0868689	1.25562	0.209252	0.312272
CYP2W1	ENSG00000073067	protein_coding	22.631	1.84002	0.201208	9.14485	5.97107e-20	6.59952e-18
MCM2	ENSG00000073111	protein_coding	1611.9	0.817239	0.113242	7.21677	5.32353e-13	1.389e-11
MOV10L1	ENSG00000073146	protein_coding	53.1313	-0.178715	0.161214	-1.10855	0.267623	0.379565
PANX2	ENSG00000073150	protein_coding	1106.72	-0.180872	0.173373	-1.04325	0.296833	0.411293
SELENOO	ENSG00000073169	protein_coding	3206.86	-0.305664	0.0828869	-3.68772	0.000226273	0.000877885
TP63	ENSG00000073282	protein_coding	35.1543	-0.0685543	0.184371	-0.371828	0.710021	0.789284
ALPK1	ENSG00000073331	protein_coding	383.329	-0.480045	0.0898473	-5.3429	9.14733e-08	7.85959e-07
LLGL2	ENSG00000073350	protein_coding	3892.72	0.286849	0.0733604	3.91014	9.22438e-05	0.000396433
PDE8A	ENSG00000073417	protein_coding	1466.7	-0.337231	0.0576908	-5.84549	5.05083e-09	5.67405e-08
CLCN4	ENSG00000073464	protein_coding	516.013	-0.0275601	0.072086	-0.382323	0.702222	0.78306
NLE1	ENSG00000073536	protein_coding	751.406	0.582027	0.0760215	7.65608	1.91697e-14	6.76144e-13
SDHA	ENSG00000073578	protein_coding	10170.8	-0.266187	0.0720989	-3.69197	0.000222527	0.000864955
SMARCE1	ENSG00000073584	protein_coding	2123.29	0.168351	0.0441486	3.81328	0.000137136	0.000562531
FNDC8	ENSG00000073598	protein_coding	0.920726	0.257761	0.216551	1.1903	0.233928	0.341451
GSDMB	ENSG00000073605	protein_coding	1028.3	0.0422621	0.111258	0.379855	0.704053	0.784562
KDM5A	ENSG00000073614	protein_coding	1407.02	-0.210614	0.0485669	-4.33657	1.44721e-05	7.49267e-05
ADAM11	ENSG00000073670	protein_coding	42.4261	0.784694	0.173929	4.51159	6.43448e-06	3.60966e-05
PPP2R3A	ENSG00000073711	protein_coding	155.603	0.274542	0.129175	2.12535	0.0335571	0.0690525
FERMT2	ENSG00000073712	protein_coding	2462.12	-0.307607	0.0704421	-4.36681	1.26076e-05	6.63649e-05
ABCB11	ENSG00000073734	protein_coding	1709.11	-1.48237	0.203763	-7.27494	3.46566e-13	9.35097e-12
DHRS9	ENSG00000073737	protein_coding	72.1868	-0.0145703	0.139197	-0.104674	0.916634	0.942481
CD5L	ENSG00000073754	protein_coding	596.029	-0.748743	0.249197	-3.00463	0.00265906	0.00773401
PTGS2	ENSG00000073756	protein_coding	48.0759	-1.04478	0.179874	-5.8084	6.3073e-09	6.91316e-08
IGF2BP2	ENSG00000073792	protein_coding	850.984	0.996281	0.192401	5.17815	2.24096e-07	1.75052e-06
MAP3K13	ENSG00000073803	protein_coding	2012.26	-0.293548	0.0761765	-3.85352	0.00011643	0.00048617
ST6GAL1	ENSG00000073849	protein_coding	31243	-0.189509	0.0947912	-1.99922	0.0455843	0.0891618
TBX21	ENSG00000073861	protein_coding	45.2779	-0.0826492	0.132602	-0.623288	0.533095	0.641125
VDAC1P1	ENSG00000073905	processed_pseudogene	5.69849	0.0375705	0.113128	0.332105	0.73981	0.812552
FRY	ENSG00000073910	protein_coding	1267.85	-0.204802	0.0882743	-2.32006	0.0203375	0.0450932
PICALM	ENSG00000073921	protein_coding	5190.55	-0.0881334	0.0447162	-1.97095	0.0487296	0.0941856
NSF	ENSG00000073969	protein_coding	1476.71	0.151795	0.0459085	3.30647	0.000944782	0.00309954
GLI2	ENSG00000074047	protein_coding	34.8849	-0.441981	0.195322	-2.26284	0.0236456	0.0512843
CLASP1	ENSG00000074054	protein_coding	1532.81	-0.196283	0.0491371	-3.9946	6.48039e-05	0.000288541
MRPS34	ENSG00000074071	protein_coding	3318.32	0.303845	0.0762056	3.98718	6.68642e-05	0.00029686
NOTCH3	ENSG00000074181	protein_coding	2255.36	-0.183873	0.121678	-1.51114	0.130753	0.213379
CLNS1A	ENSG00000074201	protein_coding	3242.66	0.0693036	0.0587577	1.17948	0.238207	0.346389
PPP2R2C	ENSG00000074211	protein_coding	190.372	1.42198	0.323532	4.39518	1.1068e-05	5.90111e-05
TEAD2	ENSG00000074219	protein_coding	991.466	0.975787	0.113678	8.5838	9.17896e-18	6.52036e-16
EED	ENSG00000074266	protein_coding	545.343	0.306373	0.046105	6.64512	3.02968e-11	5.47327e-10
CDHR2	ENSG00000074276	protein_coding	1539.91	-0.45622	0.251367	-1.81496	0.0695307	0.126938
SNCB	ENSG00000074317	protein_coding	1.51311	0.419263	0.283397	1.47942	0.139029	0.224069
TSG101	ENSG00000074319	protein_coding	2617.78	0.123672	0.0373908	3.30756	0.000941137	0.00309015
NCBP3	ENSG00000074356	protein_coding	944.445	0.06406	0.0541337	1.18337	0.236664	0.34447
ATP2A3	ENSG00000074370	protein_coding	591.476	-0.0244783	0.132094	-0.185309	0.852986	0.897948
CA12	ENSG00000074410	protein_coding	1262.93	-0.57429	0.248262	-2.31324	0.0207095	0.0458154
MGLL	ENSG00000074416	protein_coding	5990.27	-0.0107573	0.114659	-0.0938197	0.925252	0.948875
NTN4	ENSG00000074527	protein_coding	650.525	-0.721589	0.115687	-6.23744	4.44803e-10	6.26532e-09
BCS1L	ENSG00000074582	protein_coding	1093.02	0.176954	0.0572879	3.08885	0.00200931	0.00603557
NUAK1	ENSG00000074590	protein_coding	786.054	0.126185	0.0820263	1.53835	0.123963	0.204096
DPP8	ENSG00000074603	protein_coding	841.798	-0.11609	0.051505	-2.25395	0.0241995	0.0523006
SLC24A1	ENSG00000074621	protein_coding	302.359	-0.342645	0.0774739	-4.42271	9.747e-06	5.27102e-05
ZNF532	ENSG00000074657	protein_coding	492.346	0.35128	0.111715	3.14443	0.0016641	0.00511607
SCARF1	ENSG00000074660	protein_coding	427.369	-0.37003	0.0679733	-5.44375	5.21704e-08	4.7208e-07
LMAN1	ENSG00000074695	protein_coding	8053.87	-0.349966	0.0681487	-5.13533	2.8165e-07	2.15146e-06
HACD3	ENSG00000074696	protein_coding	7723.26	-0.127391	0.0685133	-1.85936	0.0629758	0.11678
IPCEF1	ENSG00000074706	protein_coding	54.1851	-0.0703506	0.133261	-0.527914	0.597559	0.697078
ZZEF1	ENSG00000074755	protein_coding	1189.78	-0.076799	0.062551	-1.22778	0.219529	0.324452
NOX3	ENSG00000074771	protein_coding	0.298988	0.918999	0.64606	1.42247	0.154891	0.244575
ENO1	ENSG00000074800	protein_coding	42997.2	0.394573	0.090937	4.33898	1.43147e-05	7.42013e-05
SLC12A1	ENSG00000074803	protein_coding	168.153	-2.62569	0.342068	-7.67592	1.64231e-14	5.90384e-13
MYDGF	ENSG00000074842	protein_coding	6954.32	0.48315	0.0687001	7.03274	2.02513e-12	4.67092e-11
ANO8	ENSG00000074855	protein_coding	474.179	-0.0665369	0.089864	-0.740418	0.459046	0.573612
TUBE1	ENSG00000074935	protein_coding	459.046	-0.795427	0.0906707	-8.7727	1.74439e-18	1.45389e-16
ARHGEF10L	ENSG00000074964	protein_coding	4812.73	0.020152	0.0746549	0.269936	0.78721	0.848456
TXK	ENSG00000074966	protein_coding	24.0882	-0.659975	0.112968	-5.84215	5.15303e-09	5.7761e-08
WSCD2	ENSG00000075035	protein_coding	3.98561	-0.794	0.185526	-4.27973	1.87124e-05	9.44753e-05
KCNQ2	ENSG00000075043	protein_coding	2.45604	-0.242958	0.291196	-0.834347	0.404085	0.521428
TACR2	ENSG00000075073	protein_coding	18.623	1.06418	0.17229	6.17667	6.54658e-10	8.91983e-09
ACTR6	ENSG00000075089	protein_coding	722.7	0.0440402	0.0512927	0.858606	0.390558	0.508044
TIPIN	ENSG00000075131	protein_coding	186.601	0.341255	0.0656957	5.19448	2.05296e-07	1.6211e-06
SRI	ENSG00000075142	protein_coding	1352.04	0.274681	0.0979232	2.80507	0.00503061	0.013512
EIF4G3	ENSG00000075151	protein_coding	2021.21	-0.301414	0.0618881	-4.87032	1.1142e-06	7.4063e-06
NUP37	ENSG00000075188	protein_coding	533.73	0.344907	0.0556418	6.19869	5.6934e-10	7.83536e-09
SEMA3A	ENSG00000075213	protein_coding	59.2731	0.542493	0.20164	2.6904	0.0071367	0.0183094
GTSE1	ENSG00000075218	protein_coding	253.351	1.11538	0.131156	8.5042	1.82858e-17	1.21187e-15
SEMA3C	ENSG00000075223	protein_coding	114.098	0.191737	0.223101	0.85942	0.390109	0.507682
TTC38	ENSG00000075234	protein_coding	7988.92	-0.453807	0.0880621	-5.15326	2.56001e-07	1.97503e-06
ACAT1	ENSG00000075239	protein_coding	13491.8	-0.732738	0.0921705	-7.94981	1.86794e-15	8.22747e-14
GRAMD4	ENSG00000075240	protein_coding	3208.5	-0.0996233	0.13455	-0.740416	0.459048	0.573612
CELSR1	ENSG00000075275	protein_coding	710.446	-0.0218264	0.137093	-0.159209	0.873504	0.912387
WNT8B	ENSG00000075290	protein_coding	3.44516	-0.598729	0.260367	-2.29956	0.0214731	0.0472287
ZNF638	ENSG00000075292	protein_coding	3065.15	-0.0409149	0.0360192	-1.13592	0.255991	0.366692
SLC25A40	ENSG00000075303	protein_coding	541.779	0.000344609	0.0621622	0.00554371	0.995577	0.996791
TIMM21	ENSG00000075336	protein_coding	787.11	-0.0414167	0.0495199	-0.836366	0.402949	0.520374
ADD2	ENSG00000075340	protein_coding	24.3742	0.0462467	0.166078	0.278465	0.780656	0.843569
FGF4	ENSG00000075388	protein_coding	1.75036	0.809313	0.59256	1.36579	0.172005	0.266383
RASAL2	ENSG00000075391	protein_coding	736.857	0.0466085	0.0935635	0.498148	0.61838	0.714469
VPS9D1	ENSG00000075399	protein_coding	845.278	-0.0432456	0.070928	-0.609712	0.542053	0.648615
ZNF37A	ENSG00000075407	protein_coding	595.896	0.166605	0.0620841	2.68354	0.00728473	0.0186395
MARK3	ENSG00000075413	protein_coding	1596.66	-0.0843193	0.0420082	-2.00721	0.0447273	0.087746
SLC25A3	ENSG00000075415	protein_coding	17868.1	0.119854	0.0533503	2.24654	0.0246692	0.0531513
FNDC3B	ENSG00000075420	protein_coding	3627.71	0.313152	0.0733297	4.27046	1.95066e-05	9.81926e-05
FOSL2	ENSG00000075426	protein_coding	2293.2	-0.354415	0.0950306	-3.72948	0.000191872	0.000758137
CACNG5	ENSG00000075429	protein_coding	0.24033	-0.181836	0.568642	-0.319773	0.749141
CACNG4	ENSG00000075461	protein_coding	218.74	1.4146	0.302279	4.67978	2.87182e-06	1.74382e-05
FRYL	ENSG00000075539	protein_coding	874.608	-0.274352	0.0575223	-4.76948	1.84702e-06	1.16549e-05
TMEM131	ENSG00000075568	protein_coding	2156.4	0.0967861	0.0504636	1.91794	0.0551186	0.104452
FSCN1	ENSG00000075618	protein_coding	1561.43	0.390729	0.114848	3.40215	0.000668588	0.00228033
ACTB	ENSG00000075624	protein_coding	126667	0.165406	0.0553649	2.98757	0.00281205	0.00811333
MOCOS	ENSG00000075643	protein_coding	1659.34	-0.409364	0.088889	-4.60535	4.11779e-06	2.41589e-05
PLD1	ENSG00000075651	protein_coding	1347.25	0.207911	0.112443	1.84904	0.0644525	0.119028
ATP12A	ENSG00000075673	protein_coding	3.58435	1.68368	0.46685	3.60646	0.000310406	0.00116162
WDR62	ENSG00000075702	protein_coding	339.07	1.07802	0.111838	9.63914	5.46433e-22	8.71916e-20
DLG1	ENSG00000075711	protein_coding	1763.37	-0.164491	0.0521388	-3.15486	0.00160574	0.00495618
RAB7A	ENSG00000075785	protein_coding	8967.64	-0.0978864	0.0352671	-2.77557	0.00551043	0.0146428
BCAP29	ENSG00000075790	protein_coding	1802.72	-0.177695	0.0502209	-3.53826	0.000402776	0.0014618
SEC31B	ENSG00000075826	protein_coding	214.965	-0.666962	0.0988035	-6.75039	1.47451e-11	2.84888e-10
SART3	ENSG00000075856	protein_coding	1509.36	0.081637	0.0414553	1.96928	0.0489212	0.094484
ARHGAP15	ENSG00000075884	protein_coding	232.425	-0.0266068	0.116039	-0.229292	0.818642	0.872399
TUBA3D	ENSG00000075886	protein_coding	20.591	0.8681	0.193264	4.49178	7.06292e-06	3.92999e-05
PAX2	ENSG00000075891	protein_coding	10.7856	-1.88305	0.324885	-5.79605	6.78933e-09	7.35766e-08
EXOSC7	ENSG00000075914	protein_coding	1074.74	0.314885	0.0556637	5.65692	1.5411e-08	1.55372e-07
KIFAP3	ENSG00000075945	protein_coding	1333.84	0.0943489	0.0674839	1.39809	0.162085	0.253826
MKRN2	ENSG00000075975	protein_coding	967.963	-0.00221388	0.0461119	-0.0480112	0.961707	0.974411
MCM6	ENSG00000076003	protein_coding	1497.8	0.659827	0.0876628	7.52688	5.19685e-14	1.69059e-12
REXO2	ENSG00000076043	protein_coding	1281.01	-0.0560095	0.0584342	-0.958505	0.337808	0.454305
RBM7	ENSG00000076053	protein_coding	673.785	-0.123104	0.0494664	-2.48863	0.0128235	0.0303481
RBMS2	ENSG00000076067	protein_coding	457.727	-0.16265	0.0933236	-1.74286	0.081358	0.144599
BAZ2A	ENSG00000076108	protein_coding	2433.05	0.098515	0.0594759	1.65638	0.0976439	0.167909
PTPN23	ENSG00000076201	protein_coding	2358.79	0.227218	0.0466534	4.87035	1.11399e-06	7.4063e-06
MLH1	ENSG00000076242	protein_coding	1162.42	-0.0372993	0.0426092	-0.875381	0.381366	0.498932
UNG	ENSG00000076248	protein_coding	1882.81	0.234438	0.0544824	4.30301	1.68496e-05	8.60343e-05
FMO4	ENSG00000076258	protein_coding	1196.57	-0.799895	0.123841	-6.45904	1.05368e-10	1.69757e-09
KLHL20	ENSG00000076321	protein_coding	649.379	-0.224644	0.0754095	-2.97899	0.00289197	0.00832032
RGS11	ENSG00000076344	protein_coding	30.1732	-0.227005	0.177449	-1.27927	0.200802	0.301967
SLC46A1	ENSG00000076351	protein_coding	1515.41	-0.00900524	0.0783006	-0.115009	0.908438	0.937059
PLXNA2	ENSG00000076356	protein_coding	1256.88	0.198035	0.0705887	2.80548	0.0050241	0.0134986
SPAG5	ENSG00000076382	protein_coding	1403.02	0.596641	0.104164	5.72788	1.01694e-08	1.06228e-07
ANKRD13A	ENSG00000076513	protein_coding	1536.27	0.232254	0.0567327	4.09383	4.24305e-05	0.000197781
TPD52	ENSG00000076554	protein_coding	2677.02	0.184235	0.0879033	2.09588	0.0360927	0.0733364
ACACB	ENSG00000076555	protein_coding	4063.02	-0.50778	0.10754	-4.72178	2.33793e-06	1.44578e-05
TRAF4	ENSG00000076604	protein_coding	2657.3	0.257377	0.0638187	4.03294	5.50827e-05	0.000249534
PAG1	ENSG00000076641	protein_coding	1005.91	0.401541	0.124697	3.22012	0.00128137	0.00405848
GPATCH1	ENSG00000076650	protein_coding	471.163	0.282383	0.0474091	5.95631	2.57997e-09	3.08116e-08
ICAM3	ENSG00000076662	protein_coding	34.0188	-0.119556	0.143019	-0.835949	0.403183	0.520585
NT5C2	ENSG00000076685	protein_coding	532.291	-0.223308	0.104786	-2.13109	0.0330814	0.0682393
MCAM	ENSG00000076706	protein_coding	2659.9	0.00123726	0.0974515	0.0126962	0.98987	0.992883
GPC4	ENSG00000076716	protein_coding	393.019	0.613025	0.21211	2.89013	0.00385077	0.0106999
MBNL3	ENSG00000076770	protein_coding	7964.93	0.348839	0.139359	2.50317	0.0123085	0.0292851
CAMSAP3	ENSG00000076826	protein_coding	2046.1	0.36021	0.0812541	4.43313	9.28742e-06	5.04549e-05
RAP1GAP	ENSG00000076864	protein_coding	2502.42	0.70143	0.144268	4.86198	1.16216e-06	7.68777e-06
XAB2	ENSG00000076924	protein_coding	2675.91	0.156621	0.0586492	2.67047	0.00757446	0.0192486
ARHGEF1	ENSG00000076928	protein_coding	2987.3	0.23459	0.0506098	4.63526	3.56484e-06	2.12227e-05
STXBP2	ENSG00000076944	protein_coding	1478.9	0.437816	0.0774656	5.65175	1.58822e-08	1.59484e-07
MAP2K7	ENSG00000076984	protein_coding	1662.45	0.130462	0.0451862	2.88721	0.00388669	0.0107875
NMRK2	ENSG00000077009	protein_coding	1.85702	-0.209337	0.323898	-0.646305	0.518082	0.627869
DGKD	ENSG00000077044	protein_coding	838.361	0.138554	0.0616314	2.24811	0.0245691	0.0529831
CTTNBP2	ENSG00000077063	protein_coding	127.319	0.0599617	0.236379	0.253668	0.799752	0.858076
ACTL6B	ENSG00000077080	protein_coding	8.3192	0.537834	0.185385	2.90117	0.00371776	0.0103749
RARB	ENSG00000077092	protein_coding	132.534	-0.555231	0.123512	-4.49535	6.94542e-06	3.87248e-05
TOP2B	ENSG00000077097	protein_coding	3265.2	0.137613	0.0470349	2.92576	0.00343613	0.00969081
TM9SF3	ENSG00000077147	protein_coding	7126.79	-0.101648	0.0406681	-2.49945	0.0124388	0.0295674
NFKB2	ENSG00000077150	protein_coding	3153.04	0.299095	0.073778	4.05399	5.03507e-05	0.000230503
UBE2T	ENSG00000077152	protein_coding	429.005	1.02694	0.0945695	10.8591	1.80536e-27	8.03136e-25
PPP1R12B	ENSG00000077157	protein_coding	939.748	-0.379969	0.077066	-4.93043	8.20472e-07	5.62833e-06
DNAJC10	ENSG00000077232	protein_coding	2270.16	0.188377	0.0654772	2.87699	0.0040149	0.0111066
GTF3C1	ENSG00000077235	protein_coding	2555.75	-0.0568107	0.0471336	-1.20531	0.228083	0.334649
IL4R	ENSG00000077238	protein_coding	2995.87	0.045326	0.0833647	0.543707	0.586643	0.687049
USP33	ENSG00000077254	protein_coding	1459.63	-0.167307	0.0524069	-3.19246	0.00141066	0.00441393
PAK3	ENSG00000077264	protein_coding	50.0038	-0.0153367	0.277868	-0.0551943	0.955984	0.970353
CAPN6	ENSG00000077274	protein_coding	73.3392	0.692911	0.314537	2.20295	0.0275979	0.05854
DCX	ENSG00000077279	protein_coding	14.7422	-0.992744	0.248717	-3.99146	6.56671e-05	0.000291946
SNRPA	ENSG00000077312	protein_coding	2165.65	0.604789	0.0616928	9.80324	1.09029e-22	1.96966e-20
SPAG6	ENSG00000077327	protein_coding	4.28062	1.62657	0.241841	6.72579	1.74639e-11	3.31479e-10
EXOSC5	ENSG00000077348	protein_coding	1230.04	0.404107	0.0790766	5.11032	3.21614e-07	2.42088e-06
DYNC1I2	ENSG00000077380	protein_coding	1542.15	0.0675071	0.0662675	1.01871	0.308342	0.423577
APBB1IP	ENSG00000077420	protein_coding	1113.18	0.177854	0.133347	1.33376	0.182282	0.279187
LRCH4	ENSG00000077454	protein_coding	390.214	-0.258511	0.0838594	-3.08267	0.00205152	0.00615094
FAM76B	ENSG00000077458	protein_coding	489.267	-0.0953096	0.0730385	-1.30492	0.191919	0.290932
SIRT6	ENSG00000077463	protein_coding	774.319	0.408297	0.0664628	6.14324	8.08553e-10	1.07855e-08
TYR	ENSG00000077498	protein_coding	1.20405	0.607881	0.668054	0.909928	0.362861	0.480676
POLD3	ENSG00000077514	protein_coding	513.505	0.535631	0.0670068	7.99368	1.30967e-15	5.98329e-14
ACTN2	ENSG00000077522	protein_coding	294.431	0.0365769	0.258671	0.141404	0.887551	0.921954
CAPZB	ENSG00000077549	protein_coding	6554.76	0.0234162	0.0477453	0.490439	0.623823	0.718882
GPR137B	ENSG00000077585	protein_coding	684.784	0.224643	0.117683	1.90887	0.0562785	0.106311
NAALAD2	ENSG00000077616	protein_coding	69.0788	0.579604	0.175283	3.30668	0.000944089	0.00309756
JADE1	ENSG00000077684	protein_coding	1263.36	-0.354062	0.071692	-4.93865	7.86634e-07	5.42338e-06
SLC25A43	ENSG00000077713	protein_coding	833.964	-0.143184	0.0751643	-1.90494	0.0567875	0.107113
UBE2A	ENSG00000077721	protein_coding	2094.7	0.163031	0.0531247	3.06884	0.00214893	0.0064149
FGFR1	ENSG00000077782	protein_coding	716.214	-0.0421845	0.156433	-0.269665	0.787418	0.848614
FKBP6	ENSG00000077800	protein_coding	2.22901	0.867205	0.230655	3.75974	0.000170089	0.000680601
SMC1B	ENSG00000077935	protein_coding	55.4236	1.5197	0.219729	6.91625	4.6375e-12	9.93641e-11
FBLN1	ENSG00000077942	protein_coding	2323.52	1.12329	0.174921	6.42172	1.34741e-10	2.12746e-09
ITGA8	ENSG00000077943	protein_coding	99.0961	-0.48064	0.128417	-3.7428	0.000181978	0.000723784
CST7	ENSG00000077984	protein_coding	193.92	0.0788247	0.149329	0.52786	0.597596	0.697078
MAP2	ENSG00000078018	protein_coding	1121.74	0.046764	0.157938	0.296091	0.767161	0.833079
PIAS2	ENSG00000078043	protein_coding	694.495	-0.0123608	0.0477658	-0.258779	0.795806	0.855415
AMPH	ENSG00000078053	protein_coding	16.6377	0.102766	0.183318	0.560586	0.57508	0.677319
ARAF	ENSG00000078061	protein_coding	3659.76	0.0788044	0.0615269	1.28081	0.20026	0.301278
MCCC1	ENSG00000078070	protein_coding	2099.78	-0.264403	0.0794458	-3.3281	0.000874414	0.0028978
LAMP3	ENSG00000078081	protein_coding	151.649	0.225831	0.157257	1.43606	0.150985	0.239542
FAP	ENSG00000078098	protein_coding	125.921	-0.318448	0.186961	-1.70329	0.0885141	0.154957
NEBL	ENSG00000078114	protein_coding	338.416	0.786727	0.227567	3.45712	0.000545983	0.00190912
ACER3	ENSG00000078124	protein_coding	556.714	-0.0383914	0.069637	-0.551307	0.581423	0.682778
UBE2K	ENSG00000078140	protein_coding	3529.27	0.115465	0.0482925	2.39095	0.016805	0.0382719
PIK3C3	ENSG00000078142	protein_coding	890.239	-0.0882742	0.0445708	-1.98054	0.0476432	0.0924553
N4BP2	ENSG00000078177	protein_coding	595.789	-0.0800701	0.0925339	-0.865306	0.386871	0.504372
TIGAR	ENSG00000078237	protein_coding	246.522	-0.119087	0.0794037	-1.49976	0.133676	0.217242
TULP3	ENSG00000078246	protein_coding	588.983	0.174731	0.0651431	2.68227	0.00731248	0.0186911
SYNJ2	ENSG00000078269	protein_coding	1035.09	0.375321	0.0927293	4.04749	5.177e-05	0.000236089
ADCY2	ENSG00000078295	protein_coding	2.79829	0.139689	0.248073	0.563098	0.573368	0.676041
PPP2R5C	ENSG00000078304	protein_coding	3371.41	-0.199797	0.0505265	-3.9543	7.67582e-05	0.000335802
PMS2P1	ENSG00000078319	transcribed_unprocessed_pseudogene	358.458	-0.105401	0.0605951	-1.73943	0.0819597	0.145349
RBFOX1	ENSG00000078328	protein_coding	1.24798	1.02344	0.348821	2.934	0.00334629	0.00946895
GNB1	ENSG00000078369	protein_coding	9437.35	-0.00908012	0.0463616	-0.195854	0.844724	0.891994
HOXA9	ENSG00000078399	protein_coding	6.14482	0.68426	0.215326	3.17779	0.00148403	0.00461932
EDN1	ENSG00000078401	protein_coding	135.197	-0.458086	0.142265	-3.21995	0.00128212	0.00405991
MLLT10	ENSG00000078403	protein_coding	998.053	0.0705019	0.0665025	1.06014	0.289082	0.402861
ZCWPW1	ENSG00000078487	protein_coding	243.104	-0.336632	0.0988902	-3.4041	0.000663818	0.00226607
ADCYAP1R1	ENSG00000078549	protein_coding	23.5768	0.0523058	0.202015	0.25892	0.795697	0.855323
FGF20	ENSG00000078579	protein_coding	1.98398	-0.195881	0.343081	-0.570947	0.568035	0.671355
P2RY10	ENSG00000078589	protein_coding	21.6659	-0.232451	0.185765	-1.25132	0.210818	0.314083
ITM2A	ENSG00000078596	protein_coding	340.948	0.0675278	0.141781	0.476281	0.633874	0.727497
NRDC	ENSG00000078618	protein_coding	5838.15	-0.0264761	0.0461243	-0.574017	0.565956	0.669679
VDAC3	ENSG00000078668	protein_coding	3207.16	0.102541	0.0741962	1.38202	0.166965	0.260026
PCM1	ENSG00000078674	protein_coding	3218.19	-0.185319	0.0810221	-2.28727	0.0221803	0.048568
TNRC6C	ENSG00000078687	protein_coding	622.057	-0.295325	0.0907285	-3.25504	0.00113377	0.00364266
CBFA2T2	ENSG00000078699	protein_coding	885.037	0.489205	0.0602641	8.11768	4.75184e-16	2.36522e-14
BRINP1	ENSG00000078725	protein_coding	14.2309	0.407406	0.263493	1.54617	0.122063	0.201461
ITCH	ENSG00000078747	protein_coding	2578.44	-0.290672	0.0594656	-4.88808	1.01824e-06	6.83094e-06
PKD2L2	ENSG00000078795	protein_coding	2.18219	-0.378127	0.163791	-2.3086	0.020966	0.0462992
TP53INP2	ENSG00000078804	protein_coding	3276.28	-0.355948	0.0931776	-3.8201	0.000133397	0.000548841
SDF4	ENSG00000078808	protein_coding	7575.11	-0.0858089	0.0563927	-1.52163	0.128101	0.209773
MYH7B	ENSG00000078814	protein_coding	131.603	-0.0815892	0.155205	-0.525686	0.599107	0.698108
BPIFB2	ENSG00000078898	protein_coding	561.556	2.21662	0.341907	6.48309	8.98626e-11	1.47651e-09
TP73	ENSG00000078900	protein_coding	159.416	0.381575	0.164264	2.32294	0.0201825	0.044825
TOLLIP	ENSG00000078902	protein_coding	6779.94	-0.120012	0.0573565	-2.09239	0.0364037	0.0738554
UBE2D4	ENSG00000078967	protein_coding	1000.79	-0.100773	0.0639993	-1.5746	0.11535	0.192424
CLUL1	ENSG00000079101	protein_coding	11.4806	0.567057	0.187332	3.02702	0.00246975	0.00725095
RUNX1T1	ENSG00000079102	protein_coding	65.9965	-0.729022	0.131058	-5.56258	2.65814e-08	2.55426e-07
CDH17	ENSG00000079112	protein_coding	24.1939	0.47192	0.2943	1.60353	0.108817	0.183443
THOC1	ENSG00000079134	protein_coding	763.991	0.266188	0.0554573	4.79986	1.58774e-06	1.01831e-05
FKBP7	ENSG00000079150	protein_coding	263.425	-0.466133	0.0748597	-6.22675	4.76224e-10	6.66732e-09
OSBPL6	ENSG00000079156	protein_coding	249.431	-0.130417	0.131933	-0.988511	0.322903	0.438819
SLC1A3	ENSG00000079215	protein_coding	372.484	0.124803	0.141254	0.883539	0.376945	0.494693
XRCC5	ENSG00000079246	protein_coding	9104.34	0.110833	0.0401635	2.75955	0.0057881	0.0152836
LXN	ENSG00000079257	protein_coding	151.582	-0.213872	0.131974	-1.62056	0.105112	0.178321
SP140	ENSG00000079263	protein_coding	121.708	0.504779	0.155998	3.23581	0.001213	0.00386858
MKNK1	ENSG00000079277	protein_coding	868.98	-0.0769814	0.0434076	-1.77345	0.0761534	0.136742
TNS1	ENSG00000079308	protein_coding	4296.27	-0.20542	0.0835217	-2.45948	0.0139137	0.0325401
REXO1	ENSG00000079313	protein_coding	1117.19	0.102082	0.0613548	1.6638	0.0961515	0.165767
SAR1A	ENSG00000079332	protein_coding	4175.65	0.0657778	0.0415101	1.58462	0.113053	0.18944
CDC14A	ENSG00000079335	protein_coding	134.789	0.181642	0.101914	1.7823	0.0746996	0.134682
RAPGEF3	ENSG00000079337	protein_coding	307.075	-0.162917	0.0960025	-1.69701	0.0896956	0.156541
CEACAM1	ENSG00000079385	protein_coding	3579.77	-0.190272	0.103391	-1.84031	0.0657233	0.121042
SENP1	ENSG00000079387	protein_coding	432.924	0.129222	0.0528267	2.44616	0.0144388	0.0335793
DUSP13	ENSG00000079393	protein_coding	14.2177	2.47919	0.297038	8.34639	7.03816e-17	4.20977e-15
CIC	ENSG00000079432	protein_coding	2776.49	0.121939	0.0546069	2.23304	0.0255464	0.0547919
LIPE	ENSG00000079435	protein_coding	108.1	-0.428424	0.132997	-3.2213	0.0012761	0.0040448
FDFT1	ENSG00000079459	protein_coding	5313.03	-0.180645	0.091346	-1.97759	0.0479747	0.0929739
PAFAH1B3	ENSG00000079462	protein_coding	907.273	1.61151	0.121998	13.2093	7.75617e-40	1.62373e-36
OPHN1	ENSG00000079482	protein_coding	89.5815	-0.0157219	0.126422	-0.12436	0.90103	0.931767
AFM	ENSG00000079557	protein_coding	7305.59	-0.728908	0.174029	-4.18844	2.80882e-05	0.000136313
KIF22	ENSG00000079616	protein_coding	2024.35	0.273633	0.0775837	3.52693	0.000420404	0.00151912
SCGN	ENSG00000079689	protein_coding	699.328	0.63889	0.227962	2.80262	0.00506897	0.0136007
CARMIL1	ENSG00000079691	protein_coding	403.474	0.0955975	0.12964	0.737406	0.460875	0.575336
PGM1	ENSG00000079739	protein_coding	7772.09	-0.668587	0.0798627	-8.3717	5.67919e-17	3.48477e-15
DDX1	ENSG00000079785	protein_coding	3804.49	0.0422746	0.0419683	1.0073	0.313792	0.429438
DNM2	ENSG00000079805	protein_coding	4865.97	0.0510102	0.0510935	0.998369	0.318101	0.4339
EPB41L2	ENSG00000079819	protein_coding	1334.77	-0.0548369	0.0942028	-0.582115	0.560489	0.66493
RIMS1	ENSG00000079841	protein_coding	1.77425	-0.479576	0.24378	-1.96725	0.0491549	0.0948834
MOXD1	ENSG00000079931	protein_coding	222.999	-0.649291	0.204019	-3.18251	0.00146004	0.00455283
STX7	ENSG00000079950	protein_coding	1319.78	0.0206227	0.063217	0.326221	0.744257	0.815874
RABL2B	ENSG00000079974	protein_coding	307.429	0.0141331	0.056469	0.250281	0.80237	0.860136
KEAP1	ENSG00000079999	protein_coding	3817.9	0.0829827	0.0555186	1.49468	0.134997	0.21882
DDX43	ENSG00000080007	protein_coding	21.847	-0.0763167	0.233627	-0.326661	0.743924	0.81566
PTPRH	ENSG00000080031	protein_coding	1850.26	0.325861	0.151222	2.15486	0.0311729	0.0648731
DCT	ENSG00000080166	protein_coding	12.1113	-0.14306	0.223242	-0.640831	0.521632	0.63099
SLC35C2	ENSG00000080189	protein_coding	2907.94	0.0477863	0.0490175	0.974883	0.329618	0.445715
CRYBG3	ENSG00000080200	protein_coding	185.136	-0.875039	0.15471	-5.65599	1.5495e-08	1.55997e-07
EPHA6	ENSG00000080224	protein_coding	6.12969	1.84875	0.394252	4.68926	2.74197e-06	1.67124e-05
SCTR	ENSG00000080293	protein_coding	109.606	0.586574	0.206063	2.84658	0.00441922	0.012061
RFX3	ENSG00000080298	protein_coding	162.468	0.204565	0.0814041	2.51296	0.0119723	0.0286249
RIF1	ENSG00000080345	protein_coding	1318.47	0.166921	0.0578844	2.8837	0.00393034	0.0108989
RAB21	ENSG00000080371	protein_coding	2221.02	-0.176252	0.0382384	-4.60929	4.0405e-06	2.37524e-05
SLC4A4	ENSG00000080493	protein_coding	1313.03	-1.24544	0.158821	-7.84182	4.44077e-15	1.82076e-13
SMARCA2	ENSG00000080503	protein_coding	2542.82	-0.688758	0.0859785	-8.01082	1.13942e-15	5.29338e-14
RDH8	ENSG00000080511	protein_coding	7.54877	1.31797	0.345028	3.8199	0.000133507	0.000549228
SESN1	ENSG00000080546	protein_coding	1010.98	-0.314253	0.0802514	-3.91586	9.00831e-05	0.000387941
MID2	ENSG00000080561	protein_coding	295.083	-0.0825434	0.104953	-0.786478	0.431588	0.547761
DNAAF6	ENSG00000080572	protein_coding	0.231689	-0.00393909	0.417615	-0.00943237	0.992474
COL5A3	ENSG00000080573	protein_coding	2947.6	-0.57546	0.151521	-3.79788	0.000145938	0.000594119
SRCAP	ENSG00000080603	protein_coding	3190.81	0.0954837	0.0528864	1.80545	0.0710046	0.129139
PUM3	ENSG00000080608	protein_coding	800.193	0.0357955	0.0701968	0.50993	0.6101	0.707605
CPB2	ENSG00000080618	protein_coding	24390.2	-0.647213	0.119697	-5.40708	6.40609e-08	5.67413e-07
CHRNA3	ENSG00000080644	protein_coding	5.86607	-0.398294	0.266876	-1.49243	0.135586	0.219595
KCNN2	ENSG00000080709	protein_coding	90.8124	-1.85334	0.205443	-9.02116	1.86115e-19	1.87639e-17
CNOT4	ENSG00000080802	protein_coding	762.8	-0.184452	0.039733	-4.64229	3.44562e-06	2.05611e-05
PSEN1	ENSG00000080815	protein_coding	2279.81	-0.13455	0.0437314	-3.07672	0.00209289	0.00626493
CPOX	ENSG00000080819	protein_coding	933.097	-0.225353	0.0620909	-3.6294	0.000284083	0.00107304
CLDND1	ENSG00000080822	protein_coding	1303.64	-0.0762784	0.0441684	-1.72699	0.0841695	0.148712
MOK	ENSG00000080823	protein_coding	170.296	0.325231	0.0840264	3.87057	0.000108579	0.000456818
HSP90AA1	ENSG00000080824	protein_coding	35560.1	-0.00110609	0.0649661	-0.0170256	0.986416	0.990368
RBL1	ENSG00000080839	protein_coding	272.09	0.703235	0.0881839	7.97464	1.52824e-15	6.8846e-14
DLGAP4	ENSG00000080845	protein_coding	2865.27	0.3803	0.0553986	6.8648	6.65866e-12	1.37616e-10
IGSF9B	ENSG00000080854	protein_coding	6.20759	-0.244291	0.184937	-1.32094	0.186521	0.284275
CFHR2	ENSG00000080910	protein_coding	492.891	0.00881308	0.156734	0.0562295	0.955159	0.969764
CROCCP3	ENSG00000080947	transcribed_unprocessed_pseudogene	53.2874	0.0297889	0.0876233	0.339965	0.733883	0.808161
NDC80	ENSG00000080986	protein_coding	379.847	0.792382	0.115987	6.83163	8.39547e-12	1.6938e-10
AP4E1	ENSG00000081014	protein_coding	400.265	-0.12465	0.0509549	-2.44628	0.0144338	0.033572
RSBN1	ENSG00000081019	protein_coding	425.792	-0.198456	0.0553296	-3.5868	0.000334764	0.0012422
MAGI3	ENSG00000081026	protein_coding	543.912	-0.201133	0.0817143	-2.46142	0.0138389	0.0323829
CXCL2	ENSG00000081041	protein_coding	1744.89	-0.686197	0.163791	-4.18947	2.79608e-05	0.000135812
AFP	ENSG00000081051	protein_coding	26577.8	4.5027	0.299532	15.0324	4.50149e-51	3.20407e-47
COL4A4	ENSG00000081052	protein_coding	196.396	-0.665301	0.162641	-4.09061	4.30244e-05	0.000200235
TCF7	ENSG00000081059	protein_coding	959.891	-0.271407	0.14121	-1.92201	0.0546042	0.103593
OSTM1	ENSG00000081087	protein_coding	1104.58	-0.222167	0.0775896	-2.86337	0.00419166	0.0115373
CDH7	ENSG00000081138	protein_coding	2.48253	-0.351438	0.362009	-0.9708	0.331648	0.447746
IMPG2	ENSG00000081148	protein_coding	10.4189	-0.0474375	0.117008	-0.405422	0.685167	0.769521
PCNP	ENSG00000081154	protein_coding	2717.53	-0.0335382	0.0373594	-0.897717	0.369336	0.487023
EXD2	ENSG00000081177	protein_coding	548.109	-0.0665865	0.0584701	-1.13881	0.254781	0.365253
ARG2	ENSG00000081181	protein_coding	211.279	-0.854984	0.181829	-4.70212	2.57475e-06	1.57987e-05
MEF2C	ENSG00000081189	protein_coding	591.952	-0.324647	0.0843759	-3.84763	0.000119267	0.00049691
PTPRC	ENSG00000081237	protein_coding	769.902	-0.294408	0.147772	-1.99231	0.046337	0.0903709
CACNA1S	ENSG00000081248	protein_coding	4.62286	0.0758782	0.191237	0.396775	0.691533	0.774441
PKP1	ENSG00000081277	protein_coding	21.7333	-0.546317	0.234295	-2.33175	0.0197138	0.0439128
UBA5	ENSG00000081307	protein_coding	1565.44	-0.0419017	0.0433541	-0.966499	0.333795	0.449961
STK17B	ENSG00000081320	protein_coding	459.036	0.0252369	0.116065	0.217437	0.827868	0.879519
CDC14B	ENSG00000081377	protein_coding	1542.1	-1.00762	0.101952	-9.88334	4.91642e-23	9.72058e-21
ZNF510	ENSG00000081386	protein_coding	261.735	-0.0553152	0.074984	-0.737694	0.4607	0.575233
LRP2	ENSG00000081479	protein_coding	119.839	0.971643	0.298118	3.25925	0.00111707	0.00359289
ZNF506	ENSG00000081665	protein_coding	255.116	0.384661	0.110049	3.49536	0.000473431	0.00168624
JMJD4	ENSG00000081692	protein_coding	1069.36	0.572281	0.066602	8.59254	8.50663e-18	6.10368e-16
DUSP12	ENSG00000081721	protein_coding	493.846	0.605348	0.0483958	12.5083	6.72788e-36	9.57754e-33
AACS	ENSG00000081760	protein_coding	749.955	0.65734	0.0847636	7.75498	8.83601e-15	3.36686e-13
DELE1	ENSG00000081791	protein_coding	2853.84	-0.29508	0.0513385	-5.74774	9.0443e-09	9.5541e-08
SLC13A1	ENSG00000081800	protein_coding	0.866307	0.298831	0.453402	0.659087	0.50984	0.620523
CADPS2	ENSG00000081803	protein_coding	1030.24	-0.0503434	0.0905788	-0.555797	0.57835	0.680163
PCDHB4	ENSG00000081818	protein_coding	35.7219	0.107065	0.14913	0.717928	0.472802	0.586433
PCDHA6	ENSG00000081842	protein_coding	8.6204	1.30231	0.312765	4.16385	3.1292e-05	0.000150128
PCDHGA2	ENSG00000081853	protein_coding	128.471	0.145889	0.205386	0.710318	0.477507	0.591001
HSPB11	ENSG00000081870	protein_coding	935.172	0.329929	0.0618572	5.33372	9.62189e-08	8.21971e-07
PHLPP1	ENSG00000081913	protein_coding	1548.32	-0.358493	0.0815849	-4.39411	1.11226e-05	5.92488e-05
ATP8B1	ENSG00000081923	protein_coding	1869.64	-0.249204	0.0929084	-2.68225	0.0073128	0.0186911
IL12RB2	ENSG00000081985	protein_coding	27.6504	-0.397698	0.170149	-2.33735	0.0194211	0.043329
SMARCD3	ENSG00000082014	protein_coding	411.722	0.803565	0.145	5.54181	2.99354e-08	2.84783e-07
WDR70	ENSG00000082068	protein_coding	913.383	0.208231	0.0484222	4.30033	1.70547e-05	8.69818e-05
FYB1	ENSG00000082074	protein_coding	385.035	-0.160447	0.138696	-1.15682	0.247346	0.356911
MPP4	ENSG00000082126	protein_coding	3.53027	0.299046	0.143716	2.08082	0.0374508	0.0755867
STRADB	ENSG00000082146	protein_coding	1977.12	-0.101066	0.0608116	-1.66195	0.0965236	0.166296
BZW1	ENSG00000082153	protein_coding	4161.44	-0.301199	0.0526183	-5.72422	1.03907e-08	1.08254e-07
PGR	ENSG00000082175	protein_coding	36.6151	-0.205657	0.221263	-0.929468	0.352646	0.469909
C1QTNF3	ENSG00000082196	protein_coding	635.902	-0.0977899	0.214322	-0.456275	0.648192	0.739115
ME2	ENSG00000082212	protein_coding	990.144	0.188012	0.0697396	2.69591	0.00701965	0.0180625
C5orf22	ENSG00000082213	protein_coding	825.634	-0.0266333	0.0504199	-0.52823	0.59734	0.696916
CCNT2	ENSG00000082258	protein_coding	1011.42	-0.118096	0.0582229	-2.02834	0.0425252	0.0840768
FAM135A	ENSG00000082269	protein_coding	314.781	-0.0748374	0.0882078	-0.848422	0.396203	0.513865
COL19A1	ENSG00000082293	protein_coding	3.03383	-0.0599517	0.269817	-0.222194	0.824163	0.876603
EPB41L3	ENSG00000082397	protein_coding	253.456	-0.268891	0.136773	-1.96596	0.0493037	0.0951235
COBLL1	ENSG00000082438	protein_coding	3559.54	-0.776313	0.103489	-7.50137	6.31545e-14	2.01398e-12
DLG3	ENSG00000082458	protein_coding	341.581	0.449857	0.164123	2.74098	0.0061257	0.0160512
KCNK2	ENSG00000082482	protein_coding	17.1092	1.97027	0.396375	4.97073	6.67018e-07	4.65918e-06
SERTAD4	ENSG00000082497	protein_coding	38.608	-0.822068	0.209147	-3.93058	8.47401e-05	0.000366977
TRAF5	ENSG00000082512	protein_coding	337.815	0.624572	0.0986199	6.33313	2.40244e-10	3.57893e-09
MRPL22	ENSG00000082515	protein_coding	1351.11	0.203084	0.0639608	3.17514	0.00149767	0.0046575
GEMIN5	ENSG00000082516	protein_coding	797.501	0.0200502	0.0498534	0.402184	0.687549	0.77146
OPRK1	ENSG00000082556	protein_coding	2.3926	0.37921	0.439357	0.863103	0.388081	0.505523
NFE2L1	ENSG00000082641	protein_coding	15150	-0.395702	0.0691758	-5.72023	1.06378e-08	1.10472e-07
SEMA5B	ENSG00000082684	protein_coding	222.557	0.677009	0.111535	6.06991	1.2798e-09	1.63309e-08
GSK3B	ENSG00000082701	protein_coding	1817.04	-0.145092	0.0417926	-3.47172	0.000517133	0.00182285
ITGB5	ENSG00000082781	protein_coding	7491.51	0.266388	0.067213	3.96333	7.39105e-05	0.000324581
ERC1	ENSG00000082805	protein_coding	1227.73	-0.232239	0.0605388	-3.83621	0.000124949	0.000517672
XPO1	ENSG00000082898	protein_coding	4624.53	0.00614872	0.0432243	0.142252	0.886881	0.921473
LINC01587	ENSG00000082929	lncRNA	16.9132	0.410853	0.305213	1.34612	0.178264	0.27431
RNF13	ENSG00000082996	protein_coding	2126.24	-0.282875	0.0502788	-5.62613	1.84295e-08	1.82749e-07
TRPM3	ENSG00000083067	protein_coding	55.0563	-0.870006	0.219034	-3.97201	7.12699e-05	0.000314147
PALB2	ENSG00000083093	protein_coding	403.855	-0.0773182	0.0573548	-1.34807	0.177636	0.273533
DOP1A	ENSG00000083097	protein_coding	384.725	-0.255499	0.0827651	-3.08703	0.00202165	0.00606956
LYRM2	ENSG00000083099	protein_coding	1058.76	0.0117831	0.051579	0.228447	0.819299	0.872916
BCKDHB	ENSG00000083123	protein_coding	1347.8	-0.923016	0.0923351	-9.99637	1.58081e-23	3.4515e-21
KAT6A	ENSG00000083168	protein_coding	1013.3	-0.13141	0.0743833	-1.76666	0.0772858	0.138405
TUT7	ENSG00000083223	protein_coding	1699.61	-0.690587	0.0847335	-8.1501	3.63618e-16	1.87016e-14
ULK2	ENSG00000083290	protein_coding	318.118	0.0932442	0.134594	0.692781	0.488447	0.601438
GRHL2	ENSG00000083307	protein_coding	31.5812	1.2413	0.284868	4.35745	1.31588e-05	6.89299e-05
TNPO1	ENSG00000083312	protein_coding	2764.74	-0.03892	0.0494771	-0.786626	0.431501	0.54769
PLOD1	ENSG00000083444	protein_coding	11626.9	0.0826619	0.0796723	1.03752	0.299492	0.414313
P2RX5	ENSG00000083454	protein_coding	47.8708	1.43297	0.18871	7.59347	3.11451e-14	1.05665e-12
ITGAE	ENSG00000083457	protein_coding	390.431	0.894612	0.0997412	8.96934	2.98304e-19	2.83859e-17
DIS3	ENSG00000083520	protein_coding	1177.22	-0.175667	0.055168	-3.18422	0.00145144	0.00452799
PIBF1	ENSG00000083535	protein_coding	419.579	-0.131908	0.0627245	-2.10298	0.0354674	0.0723269
TDRD3	ENSG00000083544	protein_coding	571.805	-0.112743	0.0589949	-1.91107	0.0559952	0.105837
AC000061.1	ENSG00000083622	lncRNA	0.663552	-0.925499	0.547871	-1.68927	0.0911686	0.158699
NUFIP1	ENSG00000083635	protein_coding	275.193	0.0636013	0.0569306	1.11717	0.263921	0.375195
PDS5B	ENSG00000083642	protein_coding	887.525	-0.0800661	0.0562681	-1.42294	0.154754	0.244388
OXCT1	ENSG00000083720	protein_coding	259.87	-0.716534	0.18918	-3.78758	0.000152123	0.000615775
RRAGB	ENSG00000083750	protein_coding	321.868	0.178059	0.0640297	2.78088	0.00542112	0.0144432
EPYC	ENSG00000083782	protein_coding	0.602663	0.779325	0.316995	2.45848	0.0139526	0.0326147
CYLD	ENSG00000083799	protein_coding	1349.19	-0.347464	0.0566323	-6.13544	8.49259e-10	1.12554e-08
SLC27A5	ENSG00000083807	protein_coding	21622.8	-1.44068	0.166872	-8.63343	5.95411e-18	4.36909e-16
ZNF324	ENSG00000083812	protein_coding	279.352	0.0191365	0.0558139	0.342862	0.731703	0.806409
ZNF671	ENSG00000083814	protein_coding	153.86	0.091756	0.112186	0.817888	0.413421	0.530436
ZNF416	ENSG00000083817	protein_coding	133.196	0.379881	0.0682558	5.56556	2.61316e-08	2.51486e-07
ZNF586	ENSG00000083828	protein_coding	133.149	0.426697	0.0656436	6.5002	8.02122e-11	1.32899e-09
ZNF446	ENSG00000083838	protein_coding	299.813	0.372865	0.0539478	6.91158	4.79293e-12	1.02264e-10
ZNF264	ENSG00000083844	protein_coding	638.091	0.140332	0.0668231	2.10005	0.0357246	0.0727597
RPS5	ENSG00000083845	protein_coding	24456.6	0.833465	0.0867773	9.60465	7.64196e-22	1.18248e-19
FAT1	ENSG00000083857	protein_coding	6149.28	-0.590373	0.11565	-5.10484	3.31079e-07	2.48425e-06
YTHDC1	ENSG00000083896	protein_coding	1799.66	-0.0467173	0.0393207	-1.18811	0.234791	0.342444
CHMP2B	ENSG00000083937	protein_coding	1435.53	0.014867	0.0503629	0.295198	0.767843	0.833539
SMAP2	ENSG00000084070	protein_coding	3791.77	-0.178533	0.0547074	-3.26342	0.00110076	0.00354943
PPIE	ENSG00000084072	protein_coding	1371.64	0.22019	0.0575484	3.82616	0.000130156	0.000536872
ZMPSTE24	ENSG00000084073	protein_coding	2862.29	-0.103027	0.0500156	-2.0599	0.039408	0.0789202
STARD7	ENSG00000084090	protein_coding	5926.63	0.10045	0.041075	2.44551	0.0144646	0.0336224
NOA1	ENSG00000084092	protein_coding	797.927	0.237796	0.0531082	4.47758	7.54937e-06	4.18106e-05
REST	ENSG00000084093	protein_coding	914.4	-0.115152	0.0529247	-2.17576	0.0295729	0.0620487
HAL	ENSG00000084110	protein_coding	6216.15	-0.0182128	0.212648	-0.0856477	0.931746	0.953556
SSH1	ENSG00000084112	protein_coding	1329.99	-0.258535	0.0540171	-4.78617	1.69993e-06	1.08091e-05
GSTP1	ENSG00000084207	protein_coding	1760.78	0.583094	0.15606	3.73634	0.000186715	0.00073965
APLP2	ENSG00000084234	protein_coding	26652.4	-0.16769	0.0610933	-2.74482	0.00605434	0.0158876
FAM234B	ENSG00000084444	protein_coding	220.29	-0.150339	0.0835013	-1.80044	0.0717914	0.130343
SLCO1A2	ENSG00000084453	protein_coding	297.218	-0.940278	0.173592	-5.41661	6.07408e-08	5.40946e-07
WBP11	ENSG00000084463	protein_coding	2558.26	-0.0356034	0.0467728	-0.7612	0.446538	0.561588
EIF3I	ENSG00000084623	protein_coding	7412.31	0.181078	0.0624639	2.89892	0.00374453	0.0104422
NKAIN1	ENSG00000084628	protein_coding	6.42446	1.30949	0.266634	4.91118	9.05289e-07	6.15206e-06
COL16A1	ENSG00000084636	protein_coding	509.604	0.154883	0.177353	0.8733	0.3825	0.499973
TXLNA	ENSG00000084652	protein_coding	3489.61	0.0283293	0.0540102	0.524517	0.599919	0.698894
APOB	ENSG00000084674	protein_coding	218017	-0.58637	0.106827	-5.48897	4.04287e-08	3.74594e-07
NCOA1	ENSG00000084676	protein_coding	1475.49	-0.153814	0.0551582	-2.7886	0.00529358	0.0141383
AGBL5	ENSG00000084693	protein_coding	1044.35	0.280651	0.067127	4.18089	2.90366e-05	0.000140425
EFR3B	ENSG00000084710	protein_coding	34.0935	0.112933	0.113228	0.997398	0.318571	0.434409
KIF3C	ENSG00000084731	protein_coding	196.258	0.778383	0.142716	5.45406	4.92315e-08	4.47535e-07
RAB10	ENSG00000084733	protein_coding	4679.33	0.050501	0.054383	0.928618	0.353087	0.470408
GCKR	ENSG00000084734	protein_coding	2349.38	-0.753875	0.12876	-5.8549	4.77309e-09	5.39269e-08
HADHA	ENSG00000084754	protein_coding	14295.9	-0.168882	0.0552013	-3.05939	0.00221789	0.00658923
MAPRE3	ENSG00000084764	protein_coding	831.017	-0.124792	0.0805505	-1.54924	0.121323	0.200528
CAD	ENSG00000084774	protein_coding	1599.85	0.3613	0.0700614	5.1569	2.51068e-07	1.94118e-06
CD59	ENSG00000085063	protein_coding	11497.3	-0.184084	0.0717784	-2.56462	0.0103289	0.0251693
CD82	ENSG00000085117	protein_coding	2054.22	-0.151774	0.0860787	-1.76319	0.0778677	0.139314
BCORL1	ENSG00000085185	protein_coding	630.644	0.634296	0.0890876	7.11991	1.07994e-12	2.62168e-11
ATRX	ENSG00000085224	protein_coding	1391.09	-0.14965	0.0648356	-2.30815	0.0209908	0.0463438
AK6	ENSG00000085231	protein_coding	857.625	0.0791501	0.0516003	1.53391	0.125053	0.205537
FCN1	ENSG00000085265	protein_coding	157.833	0.0592083	0.147427	0.40161	0.687971	0.771759
MYNN	ENSG00000085274	protein_coding	532.097	0.0410351	0.04005	1.0246	0.305554	0.420615
MECOM	ENSG00000085276	protein_coding	311.481	0.0563237	0.125389	0.449193	0.653293	0.743151
SCAMP1	ENSG00000085365	protein_coding	1138.56	-0.126064	0.0610476	-2.06501	0.0389216	0.0781043
PREP	ENSG00000085377	protein_coding	1120.36	-0.0616612	0.0549188	-1.12277	0.261536	0.372804
HACE1	ENSG00000085382	protein_coding	176.659	0.101696	0.0939745	1.08216	0.27918	0.392144
SEH1L	ENSG00000085415	protein_coding	1379.54	0.109773	0.0437767	2.50757	0.0121564	0.0290008
WDR47	ENSG00000085433	protein_coding	203.744	-0.0768419	0.0697521	-1.10164	0.270617	0.38282
WDFY1	ENSG00000085449	protein_coding	1218.53	-0.0985182	0.0539454	-1.82626	0.0678115	0.124194
OVGP1	ENSG00000085465	protein_coding	404.925	0.544401	0.143063	3.80532	0.000141619	0.000578652
SLC25A24	ENSG00000085491	protein_coding	288.989	-0.000108817	0.152517	-0.000713479	0.999431	0.999548
MAP3K4	ENSG00000085511	protein_coding	744.959	0.16603	0.0543425	3.05525	0.00224875	0.00667258
PILRA	ENSG00000085514	protein_coding	166.49	0.0469801	0.103188	0.455288	0.648902	0.739697
IGSF9	ENSG00000085552	protein_coding	848.089	0.267726	0.213979	1.25118	0.210869	0.314146
ABCB1	ENSG00000085563	protein_coding	2680.75	-0.907988	0.14652	-6.19701	5.75454e-10	7.90579e-09
ZNF213	ENSG00000085644	protein_coding	348.093	0.537406	0.0803015	6.69235	2.1961e-11	4.08131e-10
AKR1B1	ENSG00000085662	protein_coding	1310.09	0.129566	0.1582	0.819001	0.412786	0.52985
CPNE3	ENSG00000085719	protein_coding	3941.5	-0.195492	0.0655388	-2.98284	0.00285591	0.00822588
RRN3	ENSG00000085721	protein_coding	1512.15	-0.464812	0.0534919	-8.6894	3.64364e-18	2.79469e-16
CTTN	ENSG00000085733	protein_coding	6595.78	0.0993192	0.0592614	1.67595	0.0937479	0.162418
WNT11	ENSG00000085741	protein_coding	201.778	-0.0932372	0.195749	-0.476309	0.633854	0.727497
MTIF2	ENSG00000085760	protein_coding	1878.02	-0.0612745	0.0435404	-1.4073	0.159338	0.250416
DDHD2	ENSG00000085788	protein_coding	619.066	-0.176681	0.0773343	-2.28463	0.0223343	0.0488597
TTC39A	ENSG00000085831	protein_coding	594.443	0.975969	0.17816	5.47803	4.30077e-08	3.96323e-07
EPS15	ENSG00000085832	protein_coding	1990.64	-0.319676	0.0434332	-7.36018	1.83668e-13	5.30564e-12
ORC1	ENSG00000085840	protein_coding	191.827	0.808437	0.121314	6.664	2.66475e-11	4.85591e-10
MGST2	ENSG00000085871	protein_coding	5279.33	-0.221513	0.0862649	-2.56782	0.0102339	0.0249718
CHERP	ENSG00000085872	protein_coding	2002.36	-0.192798	0.0559275	-3.44729	0.000566246	0.00197068
ATG16L1	ENSG00000085978	protein_coding	1049.31	-0.100169	0.0391152	-2.56086	0.0104414	0.0254102
USP40	ENSG00000085982	protein_coding	1898.05	0.0116227	0.0523865	0.221865	0.824419	0.876744
POMGNT1	ENSG00000085998	protein_coding	3073.52	0.0374699	0.055638	0.673459	0.500656	0.612492
RAD54L	ENSG00000085999	protein_coding	119.551	0.754627	0.144597	5.21882	1.80066e-07	1.43972e-06
MAST2	ENSG00000086015	protein_coding	1414.18	0.25709	0.0642161	4.00352	6.24082e-05	0.000279061
DNAJA1	ENSG00000086061	protein_coding	9326.94	-0.0405911	0.0645123	-0.629199	0.529219	0.637761
B4GALT1	ENSG00000086062	protein_coding	7459.2	-0.0801401	0.064552	-1.24148	0.214427	0.318327
CHMP5	ENSG00000086065	protein_coding	2101.38	-0.14612	0.0469165	-3.11446	0.0018428	0.0055868
NFX1	ENSG00000086102	protein_coding	1933.1	-0.0755605	0.0490782	-1.53959	0.123659	0.203642
AQP6	ENSG00000086159	protein_coding	78.9835	-0.738588	0.310026	-2.38234	0.0172028	0.0390702
DIMT1	ENSG00000086189	protein_coding	745.009	0.0947351	0.046343	2.04421	0.0409324	0.0814642
IPO11	ENSG00000086200	protein_coding	668.498	-0.0878593	0.0415776	-2.11314	0.0345888	0.0708193
FOLH1	ENSG00000086205	protein_coding	556.909	-0.921067	0.136523	-6.74662	1.5133e-11	2.91748e-10
EIF2AK1	ENSG00000086232	protein_coding	8399.34	0.0479423	0.0434535	1.1033	0.269896	0.382135
NME8	ENSG00000086288	protein_coding	6.28518	-0.00545826	0.166464	-0.0327894	0.973843	0.982205
EPDR1	ENSG00000086289	protein_coding	1036.72	-0.241769	0.116532	-2.0747	0.0380141	0.0765768
SNX10	ENSG00000086300	protein_coding	1692.51	-0.376519	0.118891	-3.16692	0.00154065	0.00477615
SEPHS1	ENSG00000086475	protein_coding	2523.62	0.240142	0.0419242	5.72801	1.01614e-08	1.06175e-07
MRPL28	ENSG00000086504	protein_coding	3391.16	0.284352	0.0828697	3.43132	0.00060066	0.00207482
HBQ1	ENSG00000086506	protein_coding	1.57258	1.54808	0.366525	4.22367	2.40357e-05	0.00011856
ITPKC	ENSG00000086544	protein_coding	1570.38	0.19685	0.0647869	3.03843	0.00237816	0.00701503
CEACAM6	ENSG00000086548	protein_coding	27.7023	-0.579181	0.386461	-1.49868	0.133957	0.21759
FAT2	ENSG00000086570	protein_coding	10.292	-0.100859	0.163394	-0.617276	0.537053	0.644148
RBM22	ENSG00000086589	protein_coding	1630.81	0.143111	0.0427561	3.34714	0.000816499	0.00272839
TMED2	ENSG00000086598	protein_coding	13377.3	0.0827271	0.0453174	1.82551	0.0679246	0.124376
ERO1B	ENSG00000086619	protein_coding	1986.23	0.429956	0.114073	3.76911	0.000163829	0.000658292
ZFAND6	ENSG00000086666	protein_coding	2816.16	-0.0740355	0.0405359	-1.82642	0.0677872	0.124163
HSD17B2	ENSG00000086696	protein_coding	5341.08	-0.0209758	0.146141	-0.143531	0.885871	0.920746
TXLNG	ENSG00000086712	protein_coding	719.137	0.0350945	0.054924	0.638966	0.522845	0.632094
PPEF1	ENSG00000086717	protein_coding	8.72878	0.191204	0.182135	1.04979	0.293815	0.40803
LAT2	ENSG00000086730	protein_coding	325.565	0.478217	0.107521	4.44767	8.6805e-06	4.74038e-05
HUWE1	ENSG00000086758	protein_coding	6333.66	-0.0278654	0.0455317	-0.611999	0.540539	0.647348
ZW10	ENSG00000086827	protein_coding	680.525	0.00280902	0.0429551	0.0653943	0.94786	0.964041
ALG9	ENSG00000086848	protein_coding	421.459	-0.0789092	0.0638136	-1.23656	0.216251	0.32062
MYBPC2	ENSG00000086967	protein_coding	5.40834	0.7922	0.224502	3.52871	0.000417597	0.00151112
NOX4	ENSG00000086991	protein_coding	69.213	-0.174205	0.117734	-1.47964	0.138968	0.223987
ACOX3	ENSG00000087008	protein_coding	1100.27	-0.104316	0.0696297	-1.49815	0.134093	0.217781
MTMR2	ENSG00000087053	protein_coding	510.895	0.41613	0.0779453	5.33874	9.35955e-08	8.0245e-07
PPP1R15A	ENSG00000087074	protein_coding	1847.08	-0.208861	0.0955754	-2.1853	0.0288669	0.060804
HSD17B14	ENSG00000087076	protein_coding	1706.82	-0.045815	0.181101	-0.25298	0.800284	0.858543
TRIP6	ENSG00000087077	protein_coding	3442.62	0.320805	0.096311	3.33093	0.000865573	0.00287171
ACHE	ENSG00000087085	protein_coding	323.345	-0.225634	0.199844	-1.12906	0.258875	0.369885
FTL	ENSG00000087086	protein_coding	546215	0.449705	0.116488	3.86052	0.000113147	0.000474021
SRRT	ENSG00000087087	protein_coding	3525.79	0.350062	0.0393148	8.90408	5.3832e-19	4.83795e-17
BAX	ENSG00000087088	protein_coding	2607.04	0.639079	0.0702357	9.09907	9.11093e-20	9.85559e-18
NLK	ENSG00000087095	protein_coding	1005.36	0.112645	0.0465387	2.42045	0.0155011	0.0356837
PIGS	ENSG00000087111	protein_coding	965.255	0.511892	0.0704811	7.26282	3.79088e-13	1.01822e-11
ADAMTS2	ENSG00000087116	protein_coding	814.892	-0.642255	0.158617	-4.04909	5.14164e-05	0.000234748
TMPRSS11E	ENSG00000087128	protein_coding	1.0446	-0.151569	0.331921	-0.456642	0.647928	0.738838
ATXN7L3	ENSG00000087152	protein_coding	2076.98	0.272486	0.0531116	5.13045	2.89051e-07	2.20327e-06
PGS1	ENSG00000087157	protein_coding	636.996	0.16356	0.0481444	3.39729	0.000680573	0.00231779
PSMC5	ENSG00000087191	protein_coding	7005.43	0.116624	0.0682669	1.70835	0.0875711	0.153684
UIMC1	ENSG00000087206	protein_coding	648.744	0.0751908	0.0427839	1.75745	0.0788403	0.140752
CETP	ENSG00000087237	protein_coding	285.573	-0.655255	0.147587	-4.43979	9.00449e-06	4.90526e-05
MMP2	ENSG00000087245	protein_coding	1592.09	-0.422036	0.163487	-2.58146	0.0098383	0.024119
MT3	ENSG00000087250	protein_coding	29.3253	-0.314477	0.331699	-0.948078	0.34309	0.460204
LPCAT2	ENSG00000087253	protein_coding	425.178	-0.348901	0.141094	-2.47282	0.0134052	0.0315084
GNAO1	ENSG00000087258	protein_coding	418.672	-1.61426	0.196696	-8.20688	2.27019e-16	1.22601e-14
OGFOD1	ENSG00000087263	protein_coding	1123.76	-0.209392	0.0474671	-4.41132	1.02744e-05	5.52768e-05
SH3BP2	ENSG00000087266	protein_coding	1868.92	-0.119605	0.0830868	-1.43952	0.150003	0.238239
NOP14	ENSG00000087269	protein_coding	1872.72	0.00314723	0.049158	0.0640228	0.948952	0.964811
ADD1	ENSG00000087274	protein_coding	6497.41	-0.029964	0.0475985	-0.629515	0.529012	0.637641
L2HGDH	ENSG00000087299	protein_coding	455.269	-0.542146	0.0777764	-6.97057	3.1566e-12	6.96545e-11
TXNDC16	ENSG00000087301	protein_coding	480.219	-0.0252107	0.0814809	-0.309406	0.757013	0.825763
RTRAF	ENSG00000087302	protein_coding	3592.17	0.138945	0.0530288	2.62019	0.00878817	0.0218883
NID2	ENSG00000087303	protein_coding	262.545	-0.524273	0.144259	-3.63426	0.000278779	0.00105547
GMCL1	ENSG00000087338	protein_coding	954.747	0.098341	0.0662071	1.48535	0.13745	0.221987
SF3B2	ENSG00000087365	protein_coding	7571.71	0.118235	0.034714	3.40597	0.000659287	0.00225254
KLHL42	ENSG00000087448	protein_coding	680.793	0.0523887	0.0715302	0.7324	0.463924	0.578056
GNAS	ENSG00000087460	protein_coding	28329.6	0.250655	0.0761804	3.29028	0.00100089	0.00326496
DNM1L	ENSG00000087470	protein_coding	1642.66	0.146287	0.050025	2.92427	0.0034526	0.00973158
PTHLH	ENSG00000087494	protein_coding	100.626	1.70973	0.226718	7.54122	4.65588e-14	1.52436e-12
PHACTR3	ENSG00000087495	protein_coding	4.51871	-1.29993	0.194451	-6.68511	2.30756e-11	4.26985e-10
ERGIC2	ENSG00000087502	protein_coding	1427.56	-0.0414752	0.0530677	-0.781552	0.434478	0.550409
TFAP2C	ENSG00000087510	protein_coding	16.8681	0.881191	0.31942	2.75872	0.00580283	0.0153157
AURKA	ENSG00000087586	protein_coding	925.97	0.568326	0.108115	5.2567	1.46667e-07	1.19609e-06
CASS4	ENSG00000087589	protein_coding	76.718	-0.831431	0.108571	-7.65798	1.88884e-14	6.68194e-13
PIR	ENSG00000087842	protein_coding	1540.05	0.276293	0.111913	2.46881	0.0135562	0.0318176
AAMDC	ENSG00000087884	protein_coding	1047.37	0.256734	0.0977595	2.62618	0.00863504	0.0215567
RFX2	ENSG00000087903	protein_coding	160.759	0.201909	0.0926357	2.17961	0.0292866	0.0615205
METTL2A	ENSG00000087995	protein_coding	630.832	0.181273	0.0510881	3.54825	0.000387803	0.00141409
SULT2B1	ENSG00000088002	protein_coding	36.0817	0.494022	0.237838	2.07714	0.0377886	0.0761745
ALG6	ENSG00000088035	protein_coding	627.885	0.131081	0.0500755	2.61767	0.00885318	0.0220206
CNOT3	ENSG00000088038	protein_coding	1481.61	0.335784	0.0424718	7.90605	2.65678e-15	1.12966e-13
GP6	ENSG00000088053	protein_coding	4.13844	-0.923981	0.182027	-5.07605	3.85356e-07	2.85123e-06
PTPN4	ENSG00000088179	protein_coding	489.748	-0.295175	0.0540058	-5.46561	4.61331e-08	4.22064e-07
DDX18	ENSG00000088205	protein_coding	2233.3	-0.0397234	0.0476746	-0.83322	0.404721	0.522021
KHSRP	ENSG00000088247	protein_coding	5721.07	0.208576	0.0474356	4.39704	1.09736e-05	5.85342e-05
GNA11	ENSG00000088256	protein_coding	2377.39	0.00799059	0.0438058	0.18241	0.855261	0.899678
ASAP3	ENSG00000088280	protein_coding	979.471	-0.282563	0.102155	-2.76601	0.00567461	0.0150297
EDEM2	ENSG00000088298	protein_coding	2132.62	0.248326	0.0481642	5.15582	2.52521e-07	1.95114e-06
DNMT3B	ENSG00000088305	protein_coding	142.157	0.672308	0.109554	6.13676	8.42207e-10	1.11799e-08
REM1	ENSG00000088320	protein_coding	31.95	0.0494914	0.135978	0.363967	0.715883	0.794163
TPX2	ENSG00000088325	protein_coding	1424.26	0.907391	0.11632	7.80083	6.1501e-15	2.43195e-13
FER1L4	ENSG00000088340	transcribed_unitary_pseudogene	162.147	0.744349	0.208196	3.57523	0.00034992	0.00129143
PDRG1	ENSG00000088356	protein_coding	930.728	0.487791	0.0603573	8.08173	6.38568e-16	3.0794e-14
EPB41L1	ENSG00000088367	protein_coding	2434.51	0.229271	0.192785	1.18926	0.234339	0.341925
SLC15A1	ENSG00000088386	protein_coding	1165.92	0.229237	0.176845	1.29626	0.194885	0.29465
DOCK9	ENSG00000088387	protein_coding	967.581	-0.365991	0.0836721	-4.37411	1.21927e-05	6.44189e-05
ANKRD10	ENSG00000088448	protein_coding	2142.04	0.27059	0.0654374	4.13509	3.54812e-05	0.000168007
TGDS	ENSG00000088451	protein_coding	609.168	-0.270396	0.0978624	-2.76302	0.00572685	0.0151432
DOCK3	ENSG00000088538	protein_coding	23.2719	0.475724	0.147114	3.23371	0.00122196	0.003894
C3orf18	ENSG00000088543	protein_coding	316.787	-0.186883	0.0957079	-1.95264	0.0508623	0.0976395
COQ9	ENSG00000088682	protein_coding	2896.82	-0.339686	0.0771348	-4.40379	1.06375e-05	5.70147e-05
TMEM40	ENSG00000088726	protein_coding	26.7389	1.16342	0.235791	4.93411	8.05189e-07	5.53416e-06
KIF9	ENSG00000088727	protein_coding	182.203	0.219732	0.0769954	2.85384	0.00431949	0.0118306
ARHGAP28	ENSG00000088756	protein_coding	63.6698	0.126673	0.167752	0.755118	0.450178	0.565048
CRLS1	ENSG00000088766	protein_coding	5559.77	-0.33616	0.084272	-3.98899	6.63545e-05	0.000294781
DEFB127	ENSG00000088782	protein_coding	0.00196001	-0.0782561	2.89314	-0.0270489	0.978421
PPP1R13B	ENSG00000088808	protein_coding	927.617	0.00848694	0.0609477	0.139249	0.889253	0.923343
ATRN	ENSG00000088812	protein_coding	9609.03	0.112907	0.0862702	1.30876	0.190615	0.289334
SMOX	ENSG00000088826	protein_coding	565.537	0.495987	0.131848	3.76181	0.000168686	0.000675524
SIGLEC1	ENSG00000088827	protein_coding	504.628	-0.170561	0.126351	-1.3499	0.177049	0.272841
FKBP1A	ENSG00000088832	protein_coding	6157	0.309853	0.0616047	5.0297	4.91247e-07	3.54337e-06
NSFL1C	ENSG00000088833	protein_coding	3861.29	0.119208	0.0522105	2.28322	0.0224175	0.0490028
SLC4A11	ENSG00000088836	protein_coding	99.854	1.39309	0.203429	6.848	7.4888e-12	1.52821e-10
C20orf194	ENSG00000088854	protein_coding	412.532	-0.0533778	0.0886592	-0.602057	0.547136	0.653073
ZNF343	ENSG00000088876	protein_coding	351.011	0.137639	0.0537692	2.55981	0.0104728	0.0254762
EBF4	ENSG00000088881	protein_coding	468.401	0.739426	0.163229	4.53	5.89829e-06	3.33515e-05
CPXM1	ENSG00000088882	protein_coding	158.691	0.0266446	0.170218	0.156533	0.875613	0.914035
MAVS	ENSG00000088888	protein_coding	3542.18	0.229742	0.0606512	3.78791	0.000151918	0.000615155
LZTS3	ENSG00000088899	protein_coding	898.987	0.290898	0.0887462	3.27786	0.00104597	0.00339241
F11	ENSG00000088926	protein_coding	2884.01	-0.804907	0.129616	-6.20992	5.30122e-10	7.34818e-09
XRN2	ENSG00000088930	protein_coding	2677.66	-0.127523	0.0518932	-2.45741	0.0139943	0.0326949
KIZ	ENSG00000088970	protein_coding	742.537	0.150478	0.0870348	1.72894	0.0838203	0.148203
DYNLL1	ENSG00000088986	protein_coding	6270.4	0.360606	0.0546586	6.59743	4.18349e-11	7.31987e-10
TESC	ENSG00000088992	protein_coding	1451.46	0.867659	0.220027	3.94343	8.03254e-05	0.000349654
SNX5	ENSG00000089006	protein_coding	3110.11	0.167644	0.0467188	3.58837	0.000332754	0.00123564
RPL6	ENSG00000089009	protein_coding	24139.4	0.530608	0.0666526	7.9608	1.70937e-15	7.60433e-14
SIRPG	ENSG00000089012	protein_coding	73.1787	0.443221	0.175804	2.5211	0.0116987	0.028048
MAPKAPK5	ENSG00000089022	protein_coding	1078.45	0.14501	0.0359516	4.03347	5.49582e-05	0.000249097
P2RX7	ENSG00000089041	protein_coding	406.735	-0.0162772	0.119115	-0.136651	0.891307	0.924775
ESF1	ENSG00000089048	protein_coding	777.963	-0.0576157	0.065249	-0.883013	0.377229	0.494994
RBBP9	ENSG00000089050	protein_coding	1394.36	-0.365861	0.075575	-4.84103	1.29165e-06	8.45009e-06
ANAPC5	ENSG00000089053	protein_coding	4308.26	0.194222	0.0383118	5.06952	3.98823e-07	2.9417e-06
SLC23A2	ENSG00000089057	protein_coding	3809.75	-0.898235	0.110927	-8.0975	5.60983e-16	2.73117e-14
SLC8B1	ENSG00000089060	protein_coding	1256.56	0.032197	0.0765493	0.420605	0.674043	0.76031
TMEM230	ENSG00000089063	protein_coding	5529.05	-0.192713	0.0510765	-3.77302	0.00016128	0.000649078
DZANK1	ENSG00000089091	protein_coding	49.0342	-0.019062	0.0869117	-0.219326	0.826396	0.878296
KDM2B	ENSG00000089094	protein_coding	899.123	0.0602371	0.059196	1.01759	0.308874	0.424126
CFAP61	ENSG00000089101	protein_coding	5.10842	0.135682	0.210924	0.643276	0.520045	0.629563
LHX5	ENSG00000089116	protein_coding	0.660693	-0.557204	0.360629	-1.54509	0.122325	0.201809
TASP1	ENSG00000089123	protein_coding	220.845	-0.0190215	0.0642356	-0.296121	0.767138	0.833079
OAS1	ENSG00000089127	protein_coding	2077.61	-0.384995	0.113903	-3.38003	0.000724792	0.00245243
GCN1	ENSG00000089154	protein_coding	4081.76	0.184312	0.0472087	3.9042	9.45394e-05	0.000404784
RPLP0	ENSG00000089157	protein_coding	56775.3	0.691829	0.0752872	9.18921	3.95754e-20	4.54338e-18
PXN	ENSG00000089159	protein_coding	2433.27	0.087705	0.044869	1.95469	0.0506199	0.0972633
SIRT4	ENSG00000089163	protein_coding	128.129	0.2201	0.0757019	2.90746	0.0036438	0.0102013
RPH3A	ENSG00000089169	protein_coding	2.92519	0.489854	0.168665	2.9043	0.00368081	0.0102888
KIF16B	ENSG00000089177	protein_coding	662.167	-0.213827	0.0689948	-3.09918	0.00194055	0.00585016
TRMT6	ENSG00000089195	protein_coding	644.081	0.280737	0.0531554	5.28144	1.28174e-07	1.05961e-06
CHGB	ENSG00000089199	protein_coding	13.6127	-0.649609	0.310898	-2.08946	0.0366661	0.0742989
PEBP1	ENSG00000089220	protein_coding	62447.1	-0.520838	0.0853215	-6.10442	1.03174e-09	1.33863e-08
TBX5	ENSG00000089225	protein_coding	1.10801	-0.716498	0.380989	-1.88063	0.0600226	0.112157
BRAP	ENSG00000089234	protein_coding	813.128	0.0898262	0.0349767	2.56817	0.0102236	0.0249484
ERP29	ENSG00000089248	protein_coding	9956.91	0.0679163	0.0598712	1.13437	0.256638	0.367426
NOS1	ENSG00000089250	protein_coding	5.93828	-1.41971	0.250039	-5.67793	1.36334e-08	1.38946e-07
FUS	ENSG00000089280	protein_coding	7235.25	0.295042	0.0531994	5.54597	2.92332e-08	2.78475e-07
IGBP1	ENSG00000089289	protein_coding	1688.57	0.357625	0.0596909	5.99129	2.08188e-09	2.54637e-08
FXYD5	ENSG00000089327	protein_coding	1478.97	0.242739	0.117615	2.06384	0.039033	0.0782794
ZNF302	ENSG00000089335	protein_coding	873.165	0.15612	0.0623516	2.50387	0.0122843	0.0292413
GRAMD1A	ENSG00000089351	protein_coding	2250.6	0.609865	0.103028	5.91943	3.23054e-09	3.79445e-08
FXYD3	ENSG00000089356	protein_coding	412.172	2.99464	0.262635	11.4023	4.07349e-30	2.58878e-27
HEPH	ENSG00000089472	protein_coding	216.977	-0.504794	0.131881	-3.82765	0.000129375	0.000534145
CDIP1	ENSG00000089486	protein_coding	2304.98	-0.0827526	0.0691049	-1.19749	0.231115	0.338219
CMTM1	ENSG00000089505	protein_coding	10.3235	-0.140325	0.122717	-1.14349	0.252836	0.36302
KCNH4	ENSG00000089558	protein_coding	24.1783	0.341877	0.166142	2.05774	0.0396154	0.0792469
GANAB	ENSG00000089597	protein_coding	18413.1	-0.14887	0.0428977	-3.47035	0.000519771	0.00182945
GMIP	ENSG00000089639	protein_coding	445.556	0.27383	0.0843186	3.24756	0.00116399	0.00372899
RBM41	ENSG00000089682	protein_coding	340.181	-0.0913828	0.064558	-1.41551	0.156918	0.247235
BIRC5	ENSG00000089685	protein_coding	1197.76	1.07113	0.136713	7.83486	4.69374e-15	1.90616e-13
LAG3	ENSG00000089692	protein_coding	241.724	0.566582	0.168917	3.35419	0.000795968	0.00266789
MLF2	ENSG00000089693	protein_coding	10376	-0.0109269	0.0540811	-0.202047	0.83988	0.888144
OTUB2	ENSG00000089723	protein_coding	121.809	-0.091882	0.0934471	-0.983252	0.325484	0.441652
DDX24	ENSG00000089737	protein_coding	4285.82	-0.224453	0.0480458	-4.67166	2.98777e-06	1.80498e-05
ZBTB25	ENSG00000089775	protein_coding	400.671	-0.237205	0.0562922	-4.21382	2.51086e-05	0.00012322
NECAP1	ENSG00000089818	protein_coding	897.193	-0.19975	0.0510224	-3.91495	9.04227e-05	0.000389265
ARHGAP4	ENSG00000089820	protein_coding	1464.37	0.542924	0.121401	4.47217	7.74313e-06	4.26976e-05
ANKRD24	ENSG00000089847	protein_coding	253.58	-0.702568	0.107137	-6.55767	5.46539e-11	9.36935e-10
DHX32	ENSG00000089876	protein_coding	733.473	-0.025245	0.0966384	-0.261231	0.793914	0.854001
RCOR1	ENSG00000089902	protein_coding	959.726	-0.118964	0.0559858	-2.12489	0.0335957	0.069108
GPATCH2L	ENSG00000089916	protein_coding	555.774	-0.057741	0.0591954	-0.975431	0.329347	0.445433
LTBP4	ENSG00000090006	protein_coding	1753.4	-0.373135	0.137185	-2.71994	0.0065293	0.0169688
BLVRB	ENSG00000090013	protein_coding	8200.53	-0.253307	0.0957876	-2.64447	0.00818199	0.0205845
SLC9A1	ENSG00000090020	protein_coding	465.07	-0.0312148	0.0960357	-0.325034	0.745156	0.816569
SPTLC1	ENSG00000090054	protein_coding	786.956	-0.0259926	0.0741902	-0.350351	0.726075	0.802195
PAPOLA	ENSG00000090060	protein_coding	5333.49	-0.0268317	0.0423588	-0.63344	0.526446	0.635363
CCNK	ENSG00000090061	protein_coding	186.694	-0.343413	0.114446	-3.00067	0.00269387	0.00782374
PCBP4	ENSG00000090097	protein_coding	1242.51	0.618228	0.0742878	8.32207	8.64436e-17	5.09345e-15
RGS1	ENSG00000090104	protein_coding	913.474	-0.0470686	0.172304	-0.273172	0.784721	0.846442
YPEL3	ENSG00000090238	protein_coding	1831.16	0.190152	0.0733545	2.59224	0.00953535	0.0234732
MRPS33	ENSG00000090263	protein_coding	1867.16	-0.065153	0.0652017	-0.999253	0.317672	0.433432
NDUFB2	ENSG00000090266	protein_coding	4386.18	0.16461	0.0783432	2.10114	0.0356284	0.0726054
NUDC	ENSG00000090273	protein_coding	6583.97	0.241622	0.0747182	3.23378	0.00122162	0.00389328
MAEA	ENSG00000090316	protein_coding	1908.68	0.11849	0.0481003	2.4634	0.0137628	0.0322347
ICAM1	ENSG00000090339	protein_coding	2800.72	0.0689456	0.132913	0.518728	0.60395	0.702329
STRN4	ENSG00000090372	protein_coding	2525.3	0.315583	0.0452413	6.97556	3.0465e-12	6.75947e-11
IRAK3	ENSG00000090376	protein_coding	137.76	-0.376027	0.130567	-2.87995	0.00397733	0.0110146
LYZ	ENSG00000090382	protein_coding	14971.8	0.228268	0.211604	1.07875	0.280699	0.39378
SI	ENSG00000090402	protein_coding	5.01583	0.886386	0.485438	1.82595	0.0678578	0.124266
MUL1	ENSG00000090432	protein_coding	1465.53	-0.191055	0.0513822	-3.71831	0.000200563	0.000788361
TFAP4	ENSG00000090447	protein_coding	424.683	0.314959	0.0612434	5.14274	2.70761e-07	2.07785e-06
PDCD7	ENSG00000090470	protein_coding	596.38	0.0819852	0.040634	2.01765	0.043628	0.0859067
SPG21	ENSG00000090487	protein_coding	4414.43	0.0596755	0.045206	1.32008	0.186809	0.284641
FETUB	ENSG00000090512	protein_coding	4581.28	-1.06635	0.201826	-5.28349	1.26746e-07	1.04902e-06
DNAJB11	ENSG00000090520	protein_coding	5405.68	0.361882	0.0554895	6.52163	6.95468e-11	1.16366e-09
P3H2	ENSG00000090530	protein_coding	162.439	0.022531	0.138593	0.162569	0.870858	0.910567
THPO	ENSG00000090534	protein_coding	783.449	0.058788	0.101842	0.577246	0.563773	0.667736
CHRD	ENSG00000090539	protein_coding	1884.37	-0.0744512	0.121095	-0.614817	0.538676	0.645595
FLT3LG	ENSG00000090554	protein_coding	76.1042	0.176399	0.0929654	1.89747	0.0577657	0.10863
RAB11FIP3	ENSG00000090565	protein_coding	1767.19	-0.183001	0.0650886	-2.81157	0.00492998	0.0132708
GNPTG	ENSG00000090581	protein_coding	4640.02	-0.194947	0.0685767	-2.84276	0.0044725	0.0121859
ZNF268	ENSG00000090612	protein_coding	705.942	-0.0256483	0.0708062	-0.362232	0.717178	0.795229
GOLGA3	ENSG00000090615	protein_coding	2698.51	0.27909	0.0446072	6.25661	3.93435e-10	5.61426e-09
PABPC4	ENSG00000090621	protein_coding	5544.91	0.251331	0.0570928	4.40215	1.07185e-05	5.74054e-05
CD209	ENSG00000090659	protein_coding	226.431	0.101594	0.139673	0.727371	0.466998	0.580794
CERS4	ENSG00000090661	protein_coding	3696.77	0.113778	0.0995805	1.14258	0.253215	0.363461
MCOLN1	ENSG00000090674	protein_coding	1484.8	-0.0538086	0.0592386	-0.908337	0.3637	0.481502
USP48	ENSG00000090686	protein_coding	1330.69	-0.0128965	0.0445971	-0.289178	0.772445	0.83708
EFNB1	ENSG00000090776	protein_coding	1186.22	0.113597	0.0844081	1.34581	0.178365	0.274404
PDPR	ENSG00000090857	protein_coding	832.089	0.034835	0.0728722	0.478029	0.632629	0.726349
AARS1	ENSG00000090861	protein_coding	8032.69	0.0644256	0.0637166	1.01113	0.311955	0.4275
GLG1	ENSG00000090863	protein_coding	5016.71	0.0129758	0.0524525	0.247382	0.804613	0.862017
KIF4A	ENSG00000090889	protein_coding	541.832	0.952892	0.131291	7.25787	3.93236e-13	1.04909e-11
TNRC6A	ENSG00000090905	protein_coding	1727.47	-0.441159	0.0591076	-7.46366	8.41535e-14	2.61567e-12
PLEKHG2	ENSG00000090924	protein_coding	713.444	0.45366	0.0876086	5.17826	2.23961e-07	1.75052e-06
DLL3	ENSG00000090932	protein_coding	3.18499	0.858329	0.300071	2.86041	0.00423087	0.0116272
NAT14	ENSG00000090971	protein_coding	362.227	0.839323	0.123186	6.81349	9.52583e-12	1.89818e-10
PITPNM2	ENSG00000090975	protein_coding	1354.4	-0.345171	0.0930775	-3.70843	0.00020855	0.000816781
EXOC1	ENSG00000090989	protein_coding	667.163	-0.169505	0.0525242	-3.22718	0.00125015	0.00397352
RBM27	ENSG00000091009	protein_coding	730.115	-0.106563	0.0381845	-2.79074	0.0052588	0.0140549
POU4F3	ENSG00000091010	protein_coding	0.913508	0.138412	0.211072	0.655755	0.511982	0.622682
OSBPL8	ENSG00000091039	protein_coding	1185.07	-0.284241	0.0717409	-3.96205	7.43078e-05	0.000326124
DTX2	ENSG00000091073	protein_coding	621.618	0.343917	0.0597859	5.75248	8.79459e-09	9.30689e-08
NLRC4	ENSG00000091106	protein_coding	62.3289	-0.00298824	0.0790148	-0.0378187	0.969832	0.979715
PUS7	ENSG00000091127	protein_coding	553.105	0.0589063	0.0691813	0.851477	0.394504	0.512166
LAMB4	ENSG00000091128	protein_coding	10.0903	0.127786	0.144314	0.88547	0.375903	0.493672
NRCAM	ENSG00000091129	protein_coding	576.858	0.0463268	0.260568	0.177792	0.858886	0.902371
LAMB1	ENSG00000091136	protein_coding	3776.03	0.125105	0.121718	1.02783	0.304032	0.4189
SLC26A4	ENSG00000091137	protein_coding	11.6515	-0.103478	0.118294	-0.874754	0.381708	0.499268
SLC26A3	ENSG00000091138	protein_coding	89.6241	-0.00773903	0.255238	-0.0303209	0.975811	0.983299
DLD	ENSG00000091140	protein_coding	3818.31	-0.314605	0.0649989	-4.84016	1.29732e-06	8.48356e-06
WDR7	ENSG00000091157	protein_coding	631.745	-0.516382	0.0542651	-9.51591	1.80123e-21	2.64893e-19
TXNL1	ENSG00000091164	protein_coding	3238.37	-0.00229741	0.0534906	-0.0429497	0.965742	0.976997
IL5RA	ENSG00000091181	protein_coding	3.13202	-0.431861	0.187024	-2.30912	0.0209367	0.0462403
ABCC6	ENSG00000091262	protein_coding	6330.8	-0.751241	0.0933431	-8.04817	8.40379e-16	3.98245e-14
CMTM6	ENSG00000091317	protein_coding	3752.38	-0.307182	0.0716197	-4.28908	1.79417e-05	9.09713e-05
ITGA6	ENSG00000091409	protein_coding	3132.63	-0.336897	0.0927777	-3.63123	0.000282077	0.00106671
RAPGEF4	ENSG00000091428	protein_coding	874.186	-0.551957	0.10253	-5.38337	7.31034e-08	6.40334e-07
MAP3K20	ENSG00000091436	protein_coding	2001.53	-0.343724	0.082015	-4.19098	2.77748e-05	0.000135001
SMPX	ENSG00000091482	protein_coding	56.5503	-0.426222	0.254341	-1.67579	0.0937799	0.162449
FH	ENSG00000091483	protein_coding	11111.8	-0.0469513	0.0863666	-0.543628	0.586698	0.68709
SEL1L3	ENSG00000091490	protein_coding	1758.22	0.185254	0.173896	1.06531	0.286733	0.400354
TF	ENSG00000091513	protein_coding	344900	-0.308786	0.138511	-2.22932	0.0257924	0.0552302
CDV3	ENSG00000091527	protein_coding	5734.95	0.00665036	0.0430207	0.154585	0.877148	0.914867
MYO15A	ENSG00000091536	protein_coding	37.5652	0.00272139	0.137598	0.0197778	0.984221	0.988749
ALKBH5	ENSG00000091542	protein_coding	3639.2	-0.0165148	0.0597291	-0.276495	0.782168	0.844761
APOH	ENSG00000091583	protein_coding	199802	-0.389282	0.139167	-2.79722	0.00515439	0.0138101
NLRP1	ENSG00000091592	protein_coding	639.557	-0.318611	0.12247	-2.60155	0.00928047	0.0229395
PITPNM3	ENSG00000091622	protein_coding	39.515	-0.555093	0.177416	-3.12877	0.00175539	0.00534961
SPAG7	ENSG00000091640	protein_coding	1805.01	0.162022	0.0765347	2.11698	0.0342616	0.0702343
ORC6	ENSG00000091651	protein_coding	157.378	0.742045	0.124149	5.97704	2.27229e-09	2.75719e-08
ZFHX4	ENSG00000091656	protein_coding	507.957	-0.467776	0.114962	-4.06897	4.72211e-05	0.000217632
SLC17A6	ENSG00000091664	protein_coding	0.185999	0.104641	0.682083	0.153414	0.878072
CPA1	ENSG00000091704	protein_coding	6.31715	0.162736	0.353748	0.460033	0.645492	0.736924
ZC3HC1	ENSG00000091732	protein_coding	889.129	0.010824	0.0513896	0.210625	0.83318	0.883184
ESR1	ENSG00000091831	protein_coding	404.379	-2.09503	0.184555	-11.3518	7.26901e-30	4.38469e-27
RGS17	ENSG00000091844	protein_coding	19.0068	0.476695	0.137528	3.46617	0.000527926	0.00185235
ANGPT2	ENSG00000091879	protein_coding	351.47	0.0207812	0.114816	0.180995	0.856371	0.900526
TMEM101	ENSG00000091947	protein_coding	1818.52	0.50175	0.0682478	7.35188	1.95442e-13	5.60484e-12
CD200	ENSG00000091972	protein_coding	160.041	-0.157467	0.114701	-1.37285	0.169799	0.263644
CCDC80	ENSG00000091986	protein_coding	1517.55	-0.842025	0.202356	-4.1611	3.16714e-05	0.000151744
CMA1	ENSG00000092009	protein_coding	7.20669	0.213212	0.243276	0.876419	0.380802	0.498505
PSME1	ENSG00000092010	protein_coding	9731.89	0.0596384	0.066967	0.890563	0.373164	0.490908
PPP2R3C	ENSG00000092020	protein_coding	561.079	0.0660973	0.0479701	1.37788	0.168239	0.261599
HAUS4	ENSG00000092036	protein_coding	906.2	-0.345771	0.0948067	-3.64711	0.000265202	0.00101041
JPH4	ENSG00000092051	protein_coding	19.603	-0.209552	0.135402	-1.54763	0.121712	0.201031
MYH7	ENSG00000092054	protein_coding	0.826093	0.54174	0.292484	1.85221	0.0639962	0.118309
CEBPE	ENSG00000092067	protein_coding	2.00056	0.206487	0.181265	1.13914	0.254644	0.365098
SLC7A8	ENSG00000092068	protein_coding	293.426	-0.249332	0.133435	-1.86857	0.0616823	0.11477
OSGEP	ENSG00000092094	protein_coding	984.804	0.0305139	0.0480865	0.634562	0.525714	0.63487
SLC22A17	ENSG00000092096	protein_coding	384.646	-0.886977	0.211405	-4.19563	2.72108e-05	0.000132549
RNF31	ENSG00000092098	protein_coding	500.853	-0.19497	0.0794202	-2.45492	0.0140918	0.0328877
SCFD1	ENSG00000092108	protein_coding	1694.82	-0.0287513	0.0405258	-0.709457	0.478041	0.591395
G2E3	ENSG00000092140	protein_coding	329.804	0.0527165	0.0638991	0.824996	0.409374	0.526554
HECTD1	ENSG00000092148	protein_coding	4480.78	-0.366955	0.0644454	-5.69404	1.24066e-08	1.27317e-07
HNRNPC	ENSG00000092199	protein_coding	12005.2	0.157644	0.0312671	5.04185	4.6106e-07	3.3535e-06
RPGRIP1	ENSG00000092200	protein_coding	39.8235	0.17503	0.110035	1.59068	0.111681	0.187509
SUPT16H	ENSG00000092201	protein_coding	2896.05	0.0962803	0.0457121	2.10623	0.0351841	0.0718439
TOX4	ENSG00000092203	protein_coding	2307.69	0.0156647	0.034635	0.452279	0.651068	0.741414
GEMIN2	ENSG00000092208	protein_coding	203.224	0.136877	0.0584299	2.34258	0.0191511	0.0428282
TGM1	ENSG00000092295	protein_coding	21.9151	0.239294	0.115382	2.07392	0.0380868	0.076706
TINF2	ENSG00000092330	protein_coding	1455.52	-0.0770536	0.0422477	-1.82385	0.0681743	0.124775
DAZL	ENSG00000092345	protein_coding	0.882772	0.173475	0.340003	0.510217	0.609899	0.707441
TBL1Y	ENSG00000092377	protein_coding	12.5587	-0.0297439	0.370297	-0.0803245	0.935979	0.956547
SEMA6A	ENSG00000092421	protein_coding	799.706	0.476785	0.175525	2.71634	0.00660089	0.0171299
TRPM7	ENSG00000092439	protein_coding	1730.98	-0.424159	0.0765965	-5.53758	3.06674e-08	2.91124e-07
TYRO3	ENSG00000092445	protein_coding	501.729	1.07139	0.16771	6.38835	1.67691e-10	2.57572e-09
WDR76	ENSG00000092470	protein_coding	316.833	0.60658	0.115766	5.23969	1.60846e-07	1.30099e-06
CAPN3	ENSG00000092529	protein_coding	51.1045	-0.620401	0.138811	-4.4694	7.84387e-06	4.32196e-05
SNAP23	ENSG00000092531	protein_coding	1327.01	-0.207325	0.0450848	-4.59856	4.25424e-06	2.48775e-05
TBX15	ENSG00000092607	protein_coding	764.501	-0.477453	0.192739	-2.4772	0.0132417	0.0311824
PHGDH	ENSG00000092621	protein_coding	3577.18	0.120773	0.160821	0.750977	0.452666	0.567392
COL9A3	ENSG00000092758	protein_coding	274.241	0.829625	0.198951	4.16999	3.04611e-05	0.000146537
EZR	ENSG00000092820	protein_coding	3987.96	0.0137834	0.098577	0.139824	0.888799	0.923061
MYL6	ENSG00000092841	protein_coding	26523.2	0.180639	0.0651592	2.77227	0.00556671	0.0147824
AGO1	ENSG00000092847	protein_coding	1008.5	-0.0115545	0.0564718	-0.204607	0.83788	0.886793
TEKT2	ENSG00000092850	protein_coding	4.92866	0.690354	0.195125	3.53802	0.000403146	0.00146284
CLSPN	ENSG00000092853	protein_coding	91.6075	0.529963	0.148875	3.55979	0.000371156	0.00135924
RFFL	ENSG00000092871	protein_coding	1675.72	-0.232975	0.0846992	-2.75061	0.00594844	0.0156397
UNC13D	ENSG00000092929	protein_coding	416.168	0.678744	0.133732	5.0754	3.86686e-07	2.86048e-06
MFSD11	ENSG00000092931	protein_coding	837.189	-0.255463	0.0595607	-4.28911	1.79389e-05	9.09698e-05
DPYSL2	ENSG00000092964	protein_coding	1757.96	-0.399675	0.0958787	-4.16855	3.06546e-05	0.000147408
TGFB2	ENSG00000092969	protein_coding	171.087	0.261444	0.169173	1.54542	0.122245	0.201726
GPATCH2	ENSG00000092978	protein_coding	450.707	0.348303	0.0553695	6.29052	3.1641e-10	4.60749e-09
NUP50	ENSG00000093000	protein_coding	1918.27	0.124087	0.0555555	2.23357	0.0255111	0.0547301
CDC45	ENSG00000093009	protein_coding	295.379	0.80873	0.119244	6.78217	1.18383e-11	2.32384e-10
COMT	ENSG00000093010	protein_coding	6635.57	-0.0994354	0.102287	-0.972123	0.330989	0.447145
ADA2	ENSG00000093072	protein_coding	1495.75	-0.314422	0.119094	-2.64012	0.00828757	0.0208207
AC016026.1	ENSG00000093100	lncRNA	6.46731	-0.0228767	0.155694	-0.146934	0.883184	0.918866
VNN3	ENSG00000093134	protein_coding	767.589	0.530327	0.176591	3.00314	0.0026721	0.00776559
ECHDC1	ENSG00000093144	protein_coding	2254.54	-0.341126	0.0802967	-4.24831	2.15385e-05	0.000107418
LRRFIP2	ENSG00000093167	protein_coding	2411.09	-0.152396	0.0507228	-3.00449	0.00266023	0.00773582
[truncated: 54,494 more rows]
