# Supplementary material for: Overexpression of SSR2 promotes proliferation of liver cancer cells and predicts prognosis of patients with hepatocellular carcinoma
Source: J Cell Mol Med. 2022 Apr 28;26(11):3169–82. doi: 10.1111/jcmm.17314 (PMC9170819; doi:10.1111/jcmm.17314)
Supplement: Supplementary file 5 — Table S2 [file JCMM-26-3169-s001.xlsx]

## Sheet: Sheet 1
gene_name	log2FoldChange
TSPAN6	-0.154134
TNMD	-1.6703
DPM1	-0.0193419
SCYL3	0.156101
C1orf112	0.0469529
FGR	-0.202252
CFH	-0.101392
FUCA2	0.0586051
GCLC	-0.537636
NFYA	0.321008
STPG1	0.169444
NIPAL3	-0.0398408
LAS1L	0.205797
ENPP4	0.00716246
SEMA3F	-0.0557794
CFTR	-1.00339
ANKIB1	-0.304429
CYP51A1	-0.703299
KRIT1	-0.378553
RAD52	-0.0794486
MYH16	-0.0233693
BAD	0.280382
LAP3	-0.639062
CD99	0.113749
HS3ST1	-0.244623
AOC1	-1.56789
WNT16	-0.352327
HECW1	-0.0541063
MAD1L1	0.101127
LASP1	0.252614
SNX11	0.147358
TMEM176A	-0.111103
M6PR	-0.20697
KLHL13	0.0270283
CYP26B1	1.34831
ICA1	0.365312
DBNDD1	-0.588001
ALS2	0.00454286
CASP10	0.0390439
CFLAR	-0.163514
TFPI	-0.357572
NDUFAF7	-0.0411877
RBM5	0.11053
MTMR7	1.01851
SLC7A2	-0.900582
ARF5	0.211036
SARM1	-0.128438
POLDIP2	-0.0869549
PLXND1	0.174993
AK2	-0.127516
CD38	0.368238
FKBP4	0.249437
KDM1A	0.31091
RBM6	0.0610045
CAMKK1	-0.223063
RECQL	-0.302153
VPS50	-0.152088
HSPB6	-0.219511
ARHGAP33	0.474853
NDUFAB1	0.0830134
PDK4	-1.8324
SLC22A16	0.541976
ZMYND10	0.140865
ABCB5	0.697483
ARX	1.07055
SLC25A13	-0.543128
ST7	-0.129568
CDC27	0.0667304
SLC4A1	-1.24657
CALCR	1.13581
HCCS	0.0280907
DVL2	0.50907
PRSS22	0.865109
UPF1	0.0284506
SKAP2	-0.178784
SLC25A5	0.157083
MCUB	0.565636
HOXA11	1.82475
POLR2J	0.229408
DHX33	0.0692625
MEOX1	-0.512565
THSD7A	0.0937049
LIG3	0.13718
RPAP3	0.116763
ACSM3	-1.17579
REXO5	0.461025
CIAPIN1	0.0469133
SPPL2B	0.221998
FAM214B	0.0680755
COPZ2	-0.400148
PRKAR2B	-0.0347322
MSL3	-0.0595539
CREBBP	-0.212097
TSPOAP1	0.0278858
MPO	0.0165889
PON1	-0.848924
GCFC2	-0.12415
WDR54	0.505743
CROT	0.151681
ABCB4	-1.21713
KMT2E	-0.10548
RHBDD2	-0.0952431
SOX8	-0.152477
IBTK	-0.175312
ZNF195	0.317884
MYCBP2	-0.293228
FBXL3	-0.203425
ITGAL	0.193523
PDK2	-0.359604
ITGA3	0.513254
ZFX	0.270025
LAMP2	-0.397817
ITGA2B	0.168946
ASB4	-0.665845
GDE1	-0.331077
REX1BD	0.258663
CRLF1	0.334231
OSBPL7	0.248364
TMEM98	0.377804
YBX2	0.735902
KRT33A	-0.0626613
MAP3K14	-0.0484532
ABCC8	1.2769
CACNG3	0.0768381
TMEM132A	1.36231
AP2B1	0.0189647
TAC1	1.33634
ZNF263	0.126697
CX3CL1	0.0802929
SPATA20	-0.0528221
CACNA1G	0.97101
TNFRSF12A	-0.159106
DLX6	2.46595
MAP3K9	0.109199
RALA	0.147994
BAIAP2L1	0.347352
KDM7A	-0.119325
ETV1	-0.521836
AGK	-0.0792798
ALDH3B1	0.356303
TTC22	0.317944
PHTF2	0.162171
CCL26	1.53777
FARP2	-0.110044
USH1C	0.606442
GGCT	0.374336
DBF4	0.35222
TBXA2R	-0.236143
IFRD1	0.0369415
LGALS14	7.25581
COX10	0.265282
GTF2IRD1	0.0867511
PAF1	0.103669
VPS41	-0.0922252
ARHGAP44	0.137895
ELAC2	0.099088
SCIN	0.277506
ARSD	-0.560279
PNPLA4	-0.305151
MYH13	2.38508
ADIPOR2	-0.50884
CDKL3	0.0473277
UPP2	-2.45653
PRSS21	1.12134
MARK4	0.418333
PROM1	0.767368
CCDC124	0.355701
CEACAM21	-0.005371
PAFAH1B1	-0.0530325
NOS2	-0.960387
DNAH9	0.144242
KIAA0100	0.140905
SLC13A2	1.72222
GAS7	0.314759
TRAPPC6A	0.195752
MATK	0.114525
CEACAM7	1.95907
CD79B	0.556359
SCN4A	-0.678726
ST7L	0.00670456
TKTL1	3.28652
PAX6	0.535304
RPUSD1	0.34132
RHBDF1	0.242063
LUC7L	0.182687
CACNA2D2	0.42591
BAIAP3	-0.184588
TSR3	0.217233
PIGQ	-0.197784
CRAMP1	0.155735
TEAD3	0.346133
SELE	-1.41584
DNAJC11	-0.253022
FMO3	-1.14273
MYLIP	-0.0657273
NOX1	0.529375
E2F2	0.787753
PSMB1	0.255293
SYN1	0.458475
JARID2	0.157613
CDKL5	0.0280942
CAMK1G	0.227809
CDK11A	-0.0433087
NADK	-0.214152
TFAP2B	0.756806
TFAP2D	0.0772752
DLEC1	-0.928678
CYTH3	-0.213994
ADAM22	0.331754
SYPL1	-0.157344
CYB561	0.55894
SPAG9	-0.318021
CELSR3	-0.0325441
AASS	-1.82663
PLEKHG6	0.693378
SS18L2	0.214046
MPND	-0.00560246
MGST1	-0.592544
CRY1	-0.172678
PGLYRP1	-0.702392
NFIX	-0.4696
ST3GAL1	-0.71053
MMP25	0.0845669
IL32	-0.174317
PKD1	-0.000733295
MAPK8IP2	0.744748
MED24	0.103732
RHOBTB2	0.276861
HEATR5B	-0.170752
SEC62	-0.354772
RPS20	0.602954
CSDE1	-0.141983
UBE3C	-0.260303
REV3L	-0.504583
TENM1	-0.218762
PAX7	0.152048
MASP2	-0.421916
IYD	-1.15377
FAM76A	-0.159585
TRAF3IP3	0.0165461
POMT2	0.113108
VTA1	-0.0305626
MLXIPL	-0.273131
BAZ1B	-0.0393823
RANBP9	-0.0821434
ETV7	0.465867
SPRTN	0.166109
EEF1AKNMT	0.309132
DYRK4	0.221127
ZNF207	0.218539
UQCRC1	-0.0281349
STARD3NL	0.310733
CD9	-0.12113
HHATL	0.0025441
NCAPD2	0.569623
IFFO1	0.00309762
GIPR	1.08667
PHF7	-0.322753
SEMA3G	-0.430813
NISCH	0.160776
STAB1	-0.138766
FUZ	0.0184361
SLC6A13	-1.0441
IDS	-0.22959
PRSS3	0.77679
ZNF200	-0.123017
CD4	-0.348704
LRRC23	0.144563
BTK	-0.0176109
HFE	-0.182161
SCMH1	0.394688
FYN	-0.793989
HIVEP2	-0.356213
FMO1	1.24281
ELOA	-0.230867
LYPLA2	0.240562
CLCN6	-0.22703
MRC2	-0.0828484
NME1-NME2	0.0739598
SLC6A7	-0.887224
TSPAN9	-0.270723
BTBD7	-0.0242209
APBA3	0.0726725
MKS1	0.0316193
ABHD5	-0.306583
ANOS1	-0.0502945
AKAP8L	0.343536
MBTD1	0.0348518
UTP18	0.255939
RNF216	0.226939
TTC19	-0.0325242
PTBP1	0.234769
DPF1	1.00244
SYT7	-0.179114
LARS2	-0.270099
PIK3C2A	-0.278023
PLAUR	-0.11102
ANLN	0.743524
WIZ	0.116639
RABGAP1	-0.0790648
DCN	-1.04495
QPCTL	0.337882
PPP5C	0.209271
CEP68	0.0516867
MAP4K3	0.0741255
ZBTB32	0.154653
TYROBP	0.300943
TMEM159	0.124412
GABRA3	0.25111
BRCA1	0.322572
ERCC1	0.528324
CD22	0.369822
SEMA3B	-0.406909
MBTPS2	-0.133294
PRICKLE3	0.0205704
LTF	-0.151505
EXTL3	0.205041
NR1H4	-0.150812
ELOVL5	-0.521091
ALOX5	0.583201
KDM5D	-0.438156
CALCOCO1	-0.281522
UBR7	-0.0073766
MAP4K5	-0.155418
EHD3	-0.15736
PSMC4	0.204085
MAN2B2	-0.258557
SLC7A14	-0.450669
CLDN11	-0.150479
SLC25A39	0.347531
MVP	0.10244
NUB1	-0.0967562
PGM3	0.183009
RWDD2A	0.0847377
CLK1	-0.292062
POLR3B	0.0551848
ANGEL1	0.214785
RNF14	-0.182758
DNASE1L1	-0.0420126
DDX11	0.328796
HEBP1	-0.144965
GPRC5A	-0.868073
MAMLD1	1.08419
CD6	0.155633
TACC3	0.824039
UFL1	-0.332538
POLA2	0.559933
ZC3H3	0.161352
CAPN1	0.128905
ACP3	-0.139266
MDH1	-0.128683
SLC30A9	-0.118323
MTMR11	-0.307122
COX15	-0.176759
CCDC88C	0.345094
YAF2	-0.193308
ZMYND11	-0.153471
WAS	0.0514875
DPEP1	0.704333
BID	0.261344
MATR3	-0.367842
NPC1L1	-0.315293
XYLT2	0.146232
RGPD5	-0.0821088
STMN4	-0.680518
NUDCD3	-0.0464611
ISL1	1.00883
CHDH	-0.136188
IL20RA	2.20173
CLCA1	1.80625
CLCA4	0.980827
GLT8D1	-0.247113
ATP2C1	-0.210381
IGF1	-0.375629
SLC38A5	0.310752
RALBP1	-0.114381
RUFY3	-0.404241
CNTN1	-0.609739
SLC11A1	0.0354653
WWTR1	0.120618
AGPS	-0.0100064
ZNF806	0.271421
CXorf56	0.0711752
ATP1A2	-0.324101
TTC27	0.285143
ZNF582	0.46967
VSIG2	-1.0848
PHLDB1	0.0424141
MARCO	-1.58686
CYP24A1	0.510576
PRDM11	0.14777
SYT13	0.126118
SNAI2	-0.232832
CD74	0.015548
HGF	-0.26838
ZRANB1	-0.513569
NCDN	0.338446
ADGRA2	-0.38678
CCT8L1P	0.135337
ZFP64	0.138536
MNAT1	-0.034156
SAMD4A	-0.51865
RUNX3	-0.138677
MRE11	0.260855
PLEKHB1	2.88245
SERPINB1	0.284712
CYP3A43	-1.39917
SLC7A9	-0.146582
SPAST	0.099172
NRXN3	-0.0190224
OSBPL5	-0.0656688
AQR	-0.146179
CPS1	-0.949597
C8B	-0.522143
FHL1	-0.752792
RTF2	0.0562132
GABRA1	-0.298248
NLRP2	0.621412
SLC45A4	1.30461
RNF10	0.0173289
ZNF839	-0.272462
ZDHHC6	0.0873441
GRAMD1B	0.0883872
RNH1	-0.01258
NDUFS1	-0.302074
RB1CC1	-0.222417
ERP44	0.0537658
ALAS1	-0.950782
BIRC3	0.514175
AKAP11	-0.324417
GLRX2	0.238429
SNAPC1	0.0442739
DERA	-0.396048
STRAP	0.00675573
ABCC2	-0.620232
DEF6	0.35874
PLEKHO1	0.544022
GCLM	0.0197197
UBR2	-0.24013
EHD2	-0.195078
DEPDC1	0.740292
CCDC28A	-0.278409
RRAGD	0.177806
HSF2	0.210919
PHF20	0.0155564
HSD17B6	-1.03454
NR1H3	0.230976
TYMP	0.0101041
NCAPH2	0.549968
TOMM34	0.261091
SEC63	-0.0946359
KPNA6	-0.14797
VIM	-0.0145469
RTEL1-TNFRSF6B	-0.0917811
FAS	-1.06349
RNASET2	0.646068
CD44	-0.331505
KCNG1	1.37431
AGPAT4	0.31329
SLAMF7	0.213644
BTN3A1	-0.16432
MIPEP	-0.259883
PRKCH	-0.494786
INSRR	1.5837
IFNGR1	-0.612098
B4GALT7	0.313224
SH2D2A	0.582439
VRK2	0.0102266
TNFRSF1B	-0.311439
VEZT	0.103636
POU2F2	0.363089
BRD9	0.317266
SNX1	-0.192356
TBPL1	-0.0642153
ARNTL2	0.111323
BCLAF1	0.0130145
SLC39A9	-0.231744
ANK1	-0.424054
IBSP	0.339667
TFB1M	-0.221724
RABEP1	-0.023587
HMGB3	0.302231
NUP160	-0.00542543
BAK1	0.731187
MUSK	0.0304561
IKZF2	-0.504896
GRN	0.223632
FAM13B	-0.141099
ARHGAP31	-0.466409
CENPQ	0.324397
SARS1	0.189708
RANBP3	0.211008
ARID4A	-0.329038
EIPR1	0.394651
PNPLA6	0.10674
IFT88	-0.281086
ALG1	-0.0529387
ZCCHC8	0.0438554
ABCF2	0.102152
CHPF2	0.156402
LRRC7	0.019391
FUT8	0.105533
UBA6	-0.109834
GAB2	-0.0911683
ATP6V0A1	-0.0488356
PIAS1	-0.0947025
SLC4A7	-0.035372
APBA2	0.974064
MAP2K3	-0.158523
EFCAB1	-1.05862
TMSB10	1.2035
ASTE1	-0.0802833
RNF19A	-0.27435
PEX3	-0.486935
GABARAPL2	-0.141025
MYOC	-0.303082
SH3YL1	0.763038
FAM136A	0.464457
VCL	-0.155732
DEPDC1B	1.03892
DAPK2	0.0746643
NSMAF	0.281537
ADSS2	0.365889
STAP1	0.341811
TIMP2	-0.0713669
RFC1	0.0937189
TBC1D23	-0.363628
CUL3	-0.126982
MYOM2	-0.165819
OTC	-1.08264
CYP46A1	-0.564306
ZZZ3	-0.124513
SLC18A1	0.519048
USP2	-0.755427
CASR	0.254178
TUBG2	0.1252
RPL26L1	-0.00199084
FLT4	-0.445832
NSUN2	-0.141149
FBXO42	-0.043357
MFAP3	-0.394634
MRI1	0.046897
METTL1	0.491154
HOXC8	0.626214
AGA	-0.0441797
PI4K2B	-0.538725
BOD1L1	-0.242639
MAT2B	-0.481475
TLL1	-0.692436
EDC4	-0.227683
TRIO	-0.233057
VCAN	-0.834624
CLEC16A	-0.108109
MSR1	-0.167167
CDH1	-0.10015
MTREX	0.0414824
DNAH5	-0.647865
ZFYVE16	0.0274865
RIPOR1	-0.0298066
C6	-1.18562
RAI14	-0.00200736
SOX30	-0.00708899
PNKP	0.3648
BEST2	0.0616896
PHLPP2	-0.1987
SPDL1	0.413264
STAU2	-0.0776981
SLC66A1	0.322012
CTNS	0.0349106
RTN4R	0.249879
PHF23	0.240115
CDH10	3.34893
INPP4A	0.106997
RAB27B	0.0230895
PSMA4	0.175362
MYO16	-0.880066
LSG1	-0.0808698
PARP3	-0.335982
TNC	-0.0985274
THAP3	0.25735
RIPOR3	-0.249623
TDP1	0.118442
AIFM2	0.205542
C2orf83	1.06007
SPATA7	-0.134969
MED17	0.039355
RETSAT	-0.573129
CAPG	0.585981
AP2S1	0.413633
USH2A	-0.399816
ZPBP	-0.24061
TG	-0.557083
ADAM28	0.137325
BARX2	0.907012
DCUN1D1	-0.253629
JADE2	0.279931
ZIC2	0.975583
LCP2	-0.148825
TRIT1	-0.0198979
ADRB1	-1.6046
GUCA2B	-0.134327
CUL7	0.246789
CTNNA1	-0.0576664
PHKA2	0.253063
CNTLN	-0.141533
EPHA3	-0.771434
HSPA5	0.336579
DSG2	0.141102
GEMIN8	0.172796
OFD1	0.278822
GPM6B	-0.186621
MAGEC2	0.681701
PREX2	-0.522285
WDR37	-0.016071
YTHDC2	-0.4004
CTPS2	0.321526
ATP6V1H	0.0362884
POLR2B	-0.00240759
FAM214A	-0.489516
ARAP2	-0.0837669
TPR	0.214658
CP	-0.701627
KIAA0556	0.0979518
DTNBP1	0.677624
XK	-0.128748
ANO2	0.94106
C12orf4	0.192653
SCML1	-0.150108
WWC3	-0.126971
ARHGAP6	-0.422054
FAM184B	0.183473
MAP4	-0.0306908
GOPC	-0.232716
ROS1	-1.4676
USP28	-0.0218516
HDAC9	-0.0663154
TSPAN17	0.193104
NOP16	0.215475
CC2D2A	0.202636
RRM2B	-0.407758
ZNF800	-0.338007
TNFRSF17	1.14722
SNX29	0.168759
LMO3	0.464488
MRPS10	0.0831601
GUCA1A	-0.180061
RSF1	-0.145105
VPS13D	-0.3676
CELF2	-0.567029
FAM120A	-0.197133
R3HDM1	0.253441
COL9A2	1.67354
KITLG	0.0661554
ERCC8	-0.0330213
ADAMTS6	0.0199572
H6PD	-0.505347
VAMP3	-0.199849
PER3	-0.231803
UTS2	0.467816
TNFRSF9	0.219154
EPN3	1.45497
LTBP1	-0.353377
RCN1	0.339305
ELN	-1.3624
RFC2	0.447033
ARID1B	-0.0965902
CLPTM1L	0.141519
NEDD4L	0.0348789
FOXP3	-1.38573
PPP1R3F	-0.0226889
HEXB	0.0526015
PTCD2	-0.292292
NEXMIF	-0.178254
JKAMP	-0.172192
DKK3	-0.5412
ARHGEF5	0.16676
NFE2L3	0.523304
MCUR1	-0.0803182
LIMA1	-0.134316
LETMD1	-0.0297878
SLC4A8	0.184926
LAMC3	-0.481267
PTGER3	-0.925993
TNIP3	0.221069
MAPK9	0.139
COL23A1	-0.218739
BCAR1	-0.0142585
FAM160A2	-0.0159681
HERPUD1	-0.269969
HOMER3	1.03587
RAD51	0.763148
POLQ	0.521756
PIK3CB	-0.0564888
CYBA	0.787383
THOC3	0.264428
HEBP2	0.231798
MPHOSPH9	-0.124136
PLEKHA5	-0.0793768
PRSS8	0.40366
SIKE1	-0.160561
RRP12	0.401473
FNIP2	-0.36871
MSMO1	-0.745706
TTC17	-0.125628
ALX4	0.451364
FSTL4	-0.404102
FOXN3	-0.285758
METTL24	0.552765
AKR7A2	-0.100906
MRTO4	0.356092
NNAT	-0.451866
USE1	0.385599
MCF2L2	0.787991
NRIP2	0.204313
LAMA3	-1.16879
AP5M1	-0.44661
ANAPC4	0.26731
KCNQ1	0.289156
TRAPPC3	0.107234
THRAP3	-0.0914235
PHPT1	0.767737
ENTPD2	0.602784
LY75	-0.0107469
ARID4B	0.0475554
OPN3	0.0168458
SDCCAG8	0.26519
PTPRN	0.67365
HHAT	-0.327601
KIF1B	-0.368255
FOXC1	-0.0506577
TBC1D22A	0.327774
SYNE2	-0.666308
PLEKHH1	0.0617874
ATP9A	0.210525
SPO11	0.13985
CBLN4	-2.91642
CHRDL2	0.392798
FAM168A	0.00875365
RELT	0.161625
GALC	-0.0852953
NOP58	0.303913
SZRD1	0.00358383
KCNH2	2.55729
CUL1	-0.195178
FAM114A2	-0.246886
CYFIP2	-0.647354
TAB2	-0.327003
GINM1	-0.29021
EIF2AK2	-0.139366
USP36	0.0811102
KMT2C	-0.320902
MCOLN3	1.25704
CCDC85A	-0.723078
PUM2	0.0012869
MRPL43	0.21042
ITIH4	0.359006
ITIH1	-0.507634
HPF1	0.124828
ZFR	-0.093498
ZNF280C	0.135077
NPFFR2	1.00638
PHF21B	-0.0836718
TRAF1	-0.122095
RC3H2	-0.209924
IL17RB	0.245198
TRAF3IP2	-0.216558
GYG2	-0.0415688
DCBLD2	-0.164659
SERPINB3	-1.60732
SOAT1	0.459413
PKP2	-0.586851
MSH4	-0.202212
F7	-0.246949
GDI2	0.067413
PRDM1	-0.34602
ATG5	-0.0972401
TMCC3	0.0596033
PITHD1	-0.0472122
MTA3	0.520964
USP13	-0.0293452
ATP11B	-0.0623224
LAMC2	0.546465
CDK14	-0.338252
SEC61A1	0.362829
PPP1R12A	-0.0509147
RASGRF1	-1.29926
CAMK2B	-0.416937
CROCC	0.362737
POLR3E	-0.0941746
ATP2B4	0.0566255
ZC3H11A	0.220889
RIOK2	-0.0211189
YIPF1	-0.0159496
NDC1	0.175287
DGKG	0.30804
FLYWCH1	-0.0360993
UNKL	-0.0391341
TBXAS1	0.00551806
PARP12	0.176499
ALDH18A1	0.305257
TARBP1	0.364145
GATB	-0.325433
MXD1	0.0756394
CDK17	-0.155788
DNAJC25	-0.598965
SLC2A3	-0.3089
PSD	-0.136613
CTDP1	0.0401165
YBX3	0.241001
STYK1	0.0518504
WNK1	-0.174343
RPS17P5	0.719715
CCAR1	0.164193
OGFR	0.100632
GNA15	0.101399
CREB3L3	-0.146531
PIGV	-0.645492
PTPRU	-0.15591
SNRNP40	0.300928
RIMBP2	-2.42045
COL11A1	0.18802
QSER1	0.210476
MPC1	-0.335605
ACAA1	-0.839964
BCAT1	0.301634
HDAC7	0.352732
LZTS1	0.0557216
PRDM6	-0.254918
WNT8A	0.287615
SPAG4	-0.00403048
NCKAP1	-0.0422556
MRPS35	0.0031279
GUCY1B1	-0.0413246
SFSWAP	0.30603
TNK2	0.290201
MON2	-0.136298
CDH3	-0.31656
ARSF	0.181174
GPBP1	0.105411
DGAT2	-0.0273631
ZNF112	0.380595
CS	0.133257
LTK	0.162196
MRPS24	0.213167
ELMO2	-0.0357037
WAPL	-0.0865385
VMP1	0.107803
APPBP2	-0.163707
POLD1	0.58703
SEZ6	3.43773
EIF4B	0.0623661
SLC6A16	-0.238027
BICRA	0.147904
SPHK2	-0.0232564
RPL18	0.714904
CA11	0.066503
ISOC2	0.211772
U2AF2	0.262605
EPN1	0.0352801
MED29	-0.0454017
AHRR	0.0220644
GSC2	0.456671
ZNF275	-0.0319715
MTMR1	0.10947
GPC1	-0.100954
ADCK1	-0.0773334
HAGH	-0.559313
RNF4	0.0233049
CASP8	-0.04628
LIMCH1	0.0477473
INTS13	0.0506755
TM7SF3	-0.298267
DLX3	1.54161
SPA17	0.0894545
TSPAN32	-0.0509655
CCN5	-0.873971
DMRT3	0.754494
ST3GAL6	-1.00514
ATP2C2	2.54281
NGFR	-0.431969
CDON	-0.0431715
TAF2	-0.243185
HIPK2	-0.415306
TNPO3	-0.159271
BORCS8-MEF2B	-0.0644105
RFXANK	0.734668
TMEM161A	0.181893
LPAR2	1.28772
CTSA	0.133379
SUGP2	0.0377902
SLC12A2	0.308221
SNX24	0.0168349
EYA2	0.266481
CNN2	0.107758
ABCA7	-0.13601
SNCAIP	-0.776455
DDX20	0.0537196
BTBD1	-0.150195
FAR2	-0.0333863
BCAS1	0.845259
POU1F1	-0.0827347
CHI3L2	0.495115
SBNO2	-0.0276433
PMS1	0.087827
HMG20B	0.0962342
CALCRL	-0.631377
TAF11	0.244792
ANKS1A	0.0130305
AP3D1	0.220032
ZNF76	0.0719578
SLC9A3R2	-0.316697
NTHL1	0.0396191
UHRF1BP1	0.22258
GNAI3	0.0273758
IPO5	0.400055
OAT	-1.06403
WDR3	-0.0425582
PKN2	-0.285996
WDR18	0.203505
TRAM2	-0.210738
NTN1	-0.020671
GLP2R	-0.156997
MCM10	0.794299
DGKA	-0.113275
ERBB3	0.316788
ROPN1	0.0247762
ANKRD44	-0.204287
KARS1	0.0552059
ADAT1	-0.333377
PDIA5	-0.00284912
TBC1D22B	0.315993
NDUFB4	0.227081
SPEN	-0.177769
MYLK	-1.00587
ZC3H15	-0.0259828
MAP2K4	0.0126426
PACC1	0.427363
SNAP91	1.03079
SLK	-0.154752
CYB5R4	-0.0635423
COL17A1	-0.221539
GSTO2	0.732116
SEC61A2	-0.00575221
PRKCQ	-0.161575
TLE2	0.0577668
ASB1	0.345693
FAM107B	-0.358135
ME1	0.0873843
TBC1D1	0.0626427
CDK13	-0.09692
MTHFD2	-0.0194032
SLC9A7	0.059218
FOXJ2	-0.0551746
YBX1	0.152519
PDE4A	0.358816
PPP2R5A	0.225465
CTNNA2	-0.634669
ELAVL1	0.123649
TIE1	-0.490864
DIP2B	0.0870949
SMARCD1	0.356893
KDM4A	-0.125281
NFYC	0.226997
ZMYND12	-1.04652
SLC9A3	1.11392
NGEF	0.214917
ASPM	0.920394
CD84	-0.317092
ELOVL1	0.275256
SPI1	0.169491
ZNRD1	0.528321
MPPED2	0.148867
CLDN18	1.28672
ZBTB11	-0.133153
ATXN3	-0.264237
GOLGA5	-0.251457
FGFR2	0.705543
LRRC40	-0.286414
ISOC1	-0.4449
EML1	-0.19968
TRMT11	-0.422468
THUMPD1	-0.253628
MSANTD3	0.392945
KIF26A	-0.648177
ATG2B	-0.248199
ARFGEF1	-0.054548
ACSM2B	-0.924129
ZFAT	0.0940461
MTFR1	-0.142457
STAG3	-0.309047
FECH	-0.352804
MYO9A	-0.553538
DDX3Y	-0.509606
PFKP	0.401975
IDI1	-0.104753
SP100	-0.369339
KLF6	-0.54726
PLPP1	-0.427541
NEO1	-0.00181608
TRAM1	-0.0765373
PHKA1	-0.0690959
TNFRSF1A	-0.193837
CACNB1	0.319941
EVI5	-0.187245
STOML1	0.114344
PKM	0.784563
DHX29	-0.143557
DNTTIP2	0.112546
METTL22	-0.0274891
TP53BP1	-0.0373082
TRO	-0.91644
RRP15	0.298448
RHOA	0.0524707
DHX8	0.00581941
PMS2P4	0.247798
PRKCZ	-0.227813
ZFY	-0.686198
IARS2	0.0640834
SYT1	0.138526
NAV3	0.873817
IDH3G	0.366613
ROGDI	-0.109836
PDZD4	-0.260698
ATP2B3	-0.293946
ROCK1	-0.342316
CBFB	0.0373907
PDK3	0.0823105
HYAL2	-0.0546878
HDAC4	0.184798
RASSF1	0.248319
FGFR3	1.18075
IFI35	0.110445
HEATR6	0.194687
COASY	0.0115123
PLEKHH3	0.0680982
MEF2A	-0.410289
OTUD5	0.00800959
TFE3	0.202868
TBC1D25	0.244081
ACSL4	0.484988
INPP5A	0.0903018
GPKOW	0.233522
GRIPAP1	-0.0664148
FTSJ1	0.396944
PRR11	0.971457
REEP1	0.087249
ATP11A	0.152199
POLR1A	0.0663876
LAPTM4A	-0.263409
TTC7A	-0.0378381
IP6K2	0.274692
STON1-GTF2A1L	-0.0276131
SRBD1	-0.261962
KIF2A	0.163299
RASGRP2	0.352981
PSME4	-0.0356897
IFT80	0.225405
SIRT2	0.113619
ERLEC1	0.175619
PPP2R5B	-0.0548408
PYGM	0.0375408
PAGE1	2.64912
PITX1	1.36272
TRPC7	0.365445
MAST4	-0.269694
ADGRF5	-0.581713
SDK2	0.531515
ADAM7	-0.00242958
NUP133	0.327859
NUCKS1	0.325031
VPS35	0.00526107
DNAJA2	-0.331435
BCL3	0.0304988
KCNAB2	-0.346866
ABCC9	-1.20031
GAL	0.170358
CLEC2D	0.106973
FUNDC1	0.483086
MAOB	-0.480565
RORA	-1.01246
DRD4	0.514116
TGFBR3	-1.08748
PLA2G10	0.538457
HES2	0.98491
ATP1B3	0.303089
NEDD4	-0.686991
PIGB	-0.0645236
MAPK6	-0.113395
GNB5	-0.0951738
RAB27A	0.080261
HDHD5	-0.0089737
UFD1	0.27453
LRP6	-0.215098
GUCY2C	-0.130883
SCT	0.379112
PHRF1	-0.163166
ELP1	0.276685
NUCB2	0.416752
PFN2	-0.137508
PTPN3	-0.245963
SPTB	0.353648
DAPP1	-0.061966
FGF10	-0.130788
SLC44A1	0.090874
TMEM260	0.212264
SMG6	-0.361501
EXOC5	-0.242131
CLTCL1	-0.370785
FGF22	0.196716
FSTL3	0.379901
DGCR2	0.159618
RNF126	0.260943
MNT	0.12477
ZXDC	-0.011403
JMJD6	0.411085
POLB	-0.271778
ST6GALNAC1	-0.568482
WIPI1	-0.139648
FRMPD1	0.358399
GBA2	0.0747327
NDST1	-0.0262013
ASNS	0.582787
AP3M2	0.239149
CNGB1	0.570871
ST6GALNAC2	0.160587
CHAT	-0.124256
PABPC1	0.355668
TESK2	-0.228358
CFAP20	-0.268949
CSNK2A2	-0.126647
PTPN21	-0.508404
EIF2B3	0.0146313
CAMK2A	0.363745
TCOF1	0.462612
CDC42	0.0277039
OSBPL3	0.27313
EPHA8	0.968882
SLC12A3	0.262637
RAD18	0.205036
ATP2B1	0.350418
TRPM5	0.868754
NCK2	0.664622
MAP4K4	0.259531
MGAT4A	0.241969
RPL31	0.590649
WDR1	0.0748637
SNX13	-0.214316
MS4A12	0.280552
ARHGAP10	-0.4648
RPS6KA2	-0.926653
ING3	-0.175078
VASH1	0.0125295
LMCD1	0.0903914
BUD23	0.12325
SEL1L	-0.286844
TRIP13	0.859269
ATP6AP1	0.317939
TCF3	0.602023
TRIB2	-0.26784
DAZAP1	0.377162
MBD3	0.339075
PRLH	0.15648
HLTF	-0.0229774
FAM50A	0.546162
FAM3A	0.113341
CPSF1	0.235692
MYO3B	-0.366526
CYBRD1	-0.569682
CDH19	-0.63886
PDCD2	0.230972
SLC6A15	2.68476
RDH11	-0.401852
PRKACA	-0.0028841
ADGRL1	0.501717
SPP2	-0.400717
ACTN1	-0.163032
ZFYVE26	-0.116223
RPS6KA6	0.678054
EPN2	0.248502
PTPN18	0.00723067
LIMS2	-0.317465
ASIC4	1.29568
SPEG	0.498685
LNX1	-0.0281612
ALDH3A2	-0.318355
TFRC	0.250291
SREBF1	0.305913
TRPC5	-1.28154
AFF4	-0.346855
UBE2D1	0.21257
MPP5	-0.383297
RHOBTB1	0.0579604
SMC1A	-0.11456
HSD17B10	-0.307021
MARK2	0.276951
HMMR	0.288027
CHFR	0.281983
TRHDE	-0.589528
P4HA2	-0.177812
FCGR2B	-0.341668
NFATC3	-0.40669
TRNT1	0.0162321
ACADVL	-0.0963048
STK10	-0.239763
FBXW11	-0.0479987
ACAP1	0.073646
CRMP1	0.762025
EVC	0.50438
DERL2	0.324802
SIDT1	-0.227473
NDE1	0.0501496
IRAG1	-0.758298
TMEM38A	-0.102127
AP1M1	0.127215
PVR	-0.0979884
XRCC1	0.392969
SCARB1	0.109075
CYP2W1	1.84002
MCM2	0.817239
MOV10L1	-0.178715
PANX2	-0.180872
SELENOO	-0.305664
TP63	-0.0685543
ALPK1	-0.480045
LLGL2	0.286849
PDE8A	-0.337231
CLCN4	-0.0275601
NLE1	0.582027
SDHA	-0.266187
SMARCE1	0.168351
FNDC8	0.257761
GSDMB	0.0422621
KDM5A	-0.210614
ADAM11	0.784694
PPP2R3A	0.274542
FERMT2	-0.307607
ABCB11	-1.48237
DHRS9	-0.0145703
CD5L	-0.748743
PTGS2	-1.04478
IGF2BP2	0.996281
MAP3K13	-0.293548
ST6GAL1	-0.189509
TBX21	-0.0826492
VDAC1P1	0.0375705
FRY	-0.204802
PICALM	-0.0881334
NSF	0.151795
GLI2	-0.441981
CLASP1	-0.196283
MRPS34	0.303845
NOTCH3	-0.183873
CLNS1A	0.0693036
PPP2R2C	1.42198
TEAD2	0.975787
EED	0.306373
CDHR2	-0.45622
SNCB	0.419263
TSG101	0.123672
NCBP3	0.06406
ATP2A3	-0.0244783
CA12	-0.57429
MGLL	-0.0107573
NTN4	-0.721589
BCS1L	0.176954
NUAK1	0.126185
DPP8	-0.11609
SLC24A1	-0.342645
ZNF532	0.35128
SCARF1	-0.37003
LMAN1	-0.349966
HACD3	-0.127391
IPCEF1	-0.0703506
ZZEF1	-0.076799
NOX3	0.918999
ENO1	0.394573
SLC12A1	-2.62569
MYDGF	0.48315
ANO8	-0.0665369
TUBE1	-0.795427
ARHGEF10L	0.020152
TXK	-0.659975
WSCD2	-0.794
KCNQ2	-0.242958
TACR2	1.06418
ACTR6	0.0440402
TIPIN	0.341255
SRI	0.274681
EIF4G3	-0.301414
NUP37	0.344907
SEMA3A	0.542493
GTSE1	1.11538
SEMA3C	0.191737
TTC38	-0.453807
ACAT1	-0.732738
GRAMD4	-0.0996233
CELSR1	-0.0218264
WNT8B	-0.598729
ZNF638	-0.0409149
SLC25A40	0.000344609
TIMM21	-0.0414167
ADD2	0.0462467
FGF4	0.809313
RASAL2	0.0466085
VPS9D1	-0.0432456
ZNF37A	0.166605
MARK3	-0.0843193
SLC25A3	0.119854
FNDC3B	0.313152
FOSL2	-0.354415
CACNG5	-0.181836
CACNG4	1.4146
FRYL	-0.274352
TMEM131	0.0967861
FSCN1	0.390729
ACTB	0.165406
MOCOS	-0.409364
PLD1	0.207911
ATP12A	1.68368
WDR62	1.07802
DLG1	-0.164491
RAB7A	-0.0978864
BCAP29	-0.177695
SEC31B	-0.666962
SART3	0.081637
ARHGAP15	-0.0266068
TUBA3D	0.8681
PAX2	-1.88305
EXOSC7	0.314885
KIFAP3	0.0943489
MKRN2	-0.00221388
MCM6	0.659827
REXO2	-0.0560095
RBM7	-0.123104
RBMS2	-0.16265
BAZ2A	0.098515
PTPN23	0.227218
MLH1	-0.0372993
UNG	0.234438
FMO4	-0.799895
KLHL20	-0.224644
RGS11	-0.227005
SLC46A1	-0.00900524
PLXNA2	0.198035
SPAG5	0.596641
ANKRD13A	0.232254
TPD52	0.184235
ACACB	-0.50778
TRAF4	0.257377
PAG1	0.401541
GPATCH1	0.282383
ICAM3	-0.119556
NT5C2	-0.223308
MCAM	0.00123726
GPC4	0.613025
MBNL3	0.348839
CAMSAP3	0.36021
RAP1GAP	0.70143
XAB2	0.156621
ARHGEF1	0.23459
STXBP2	0.437816
MAP2K7	0.130462
NMRK2	-0.209337
DGKD	0.138554
CTTNBP2	0.0599617
ACTL6B	0.537834
RARB	-0.555231
TOP2B	0.137613
TM9SF3	-0.101648
NFKB2	0.299095
UBE2T	1.02694
PPP1R12B	-0.379969
DNAJC10	0.188377
GTF3C1	-0.0568107
IL4R	0.045326
USP33	-0.167307
PAK3	-0.0153367
CAPN6	0.692911
DCX	-0.992744
SNRPA	0.604789
SPAG6	1.62657
EXOSC5	0.404107
DYNC1I2	0.0675071
APBB1IP	0.177854
LRCH4	-0.258511
FAM76B	-0.0953096
SIRT6	0.408297
TYR	0.607881
POLD3	0.535631
ACTN2	0.0365769
CAPZB	0.0234162
GPR137B	0.224643
NAALAD2	0.579604
JADE1	-0.354062
SLC25A43	-0.143184
UBE2A	0.163031
FGFR1	-0.0421845
FKBP6	0.867205
SMC1B	1.5197
FBLN1	1.12329
ITGA8	-0.48064
CST7	0.0788247
MAP2	0.046764
PIAS2	-0.0123608
AMPH	0.102766
ARAF	0.0788044
MCCC1	-0.264403
LAMP3	0.225831
FAP	-0.318448
NEBL	0.786727
ACER3	-0.0383914
UBE2K	0.115465
PIK3C3	-0.0882742
N4BP2	-0.0800701
TIGAR	-0.119087
TULP3	0.174731
SYNJ2	0.375321
ADCY2	0.139689
PPP2R5C	-0.199797
PMS2P1	-0.105401
RBFOX1	1.02344
GNB1	-0.00908012
HOXA9	0.68426
EDN1	-0.458086
MLLT10	0.0705019
ZCWPW1	-0.336632
ADCYAP1R1	0.0523058
FGF20	-0.195881
P2RY10	-0.232451
ITM2A	0.0675278
NRDC	-0.0264761
VDAC3	0.102541
PCM1	-0.185319
TNRC6C	-0.295325
CBFA2T2	0.489205
BRINP1	0.407406
ITCH	-0.290672
PKD2L2	-0.378127
TP53INP2	-0.355948
SDF4	-0.0858089
MYH7B	-0.0815892
BPIFB2	2.21662
TP73	0.381575
TOLLIP	-0.120012
UBE2D4	-0.100773
CLUL1	0.567057
RUNX1T1	-0.729022
CDH17	0.47192
THOC1	0.266188
FKBP7	-0.466133
OSBPL6	-0.130417
SLC1A3	0.124803
XRCC5	0.110833
LXN	-0.213872
SP140	0.504779
MKNK1	-0.0769814
TNS1	-0.20542
REXO1	0.102082
SAR1A	0.0657778
CDC14A	0.181642
RAPGEF3	-0.162917
CEACAM1	-0.190272
SENP1	0.129222
DUSP13	2.47919
CIC	0.121939
LIPE	-0.428424
FDFT1	-0.180645
PAFAH1B3	1.61151
OPHN1	-0.0157219
AFM	-0.728908
KIF22	0.273633
SCGN	0.63889
CARMIL1	0.0955975
PGM1	-0.668587
DDX1	0.0422746
DNM2	0.0510102
EPB41L2	-0.0548369
RIMS1	-0.479576
MOXD1	-0.649291
STX7	0.0206227
RABL2B	0.0141331
KEAP1	0.0829827
DDX43	-0.0763167
PTPRH	0.325861
DCT	-0.14306
SLC35C2	0.0477863
CRYBG3	-0.875039
EPHA6	1.84875
SCTR	0.586574
RFX3	0.204565
RIF1	0.166921
RAB21	-0.176252
SLC4A4	-1.24544
SMARCA2	-0.688758
RDH8	1.31797
SESN1	-0.314253
MID2	-0.0825434
DNAAF6	-0.00393909
COL5A3	-0.57546
SRCAP	0.0954837
PUM3	0.0357955
CPB2	-0.647213
CHRNA3	-0.398294
KCNN2	-1.85334
CNOT4	-0.184452
PSEN1	-0.13455
CPOX	-0.225353
CLDND1	-0.0762784
MOK	0.325231
HSP90AA1	-0.00110609
RBL1	0.703235
DLGAP4	0.3803
IGSF9B	-0.244291
CFHR2	0.00881308
CROCCP3	0.0297889
NDC80	0.792382
AP4E1	-0.12465
RSBN1	-0.198456
MAGI3	-0.201133
CXCL2	-0.686197
AFP	4.5027
COL4A4	-0.665301
TCF7	-0.271407
OSTM1	-0.222167
CDH7	-0.351438
IMPG2	-0.0474375
PCNP	-0.0335382
EXD2	-0.0665865
ARG2	-0.854984
MEF2C	-0.324647
PTPRC	-0.294408
CACNA1S	0.0758782
PKP1	-0.546317
UBA5	-0.0419017
STK17B	0.0252369
CDC14B	-1.00762
ZNF510	-0.0553152
LRP2	0.971643
ZNF506	0.384661
JMJD4	0.572281
DUSP12	0.605348
AACS	0.65734
DELE1	-0.29508
SLC13A1	0.298831
CADPS2	-0.0503434
PCDHB4	0.107065
PCDHA6	1.30231
PCDHGA2	0.145889
HSPB11	0.329929
PHLPP1	-0.358493
ATP8B1	-0.249204
IL12RB2	-0.397698
SMARCD3	0.803565
WDR70	0.208231
FYB1	-0.160447
MPP4	0.299046
STRADB	-0.101066
BZW1	-0.301199
PGR	-0.205657
C1QTNF3	-0.0977899
ME2	0.188012
C5orf22	-0.0266333
CCNT2	-0.118096
FAM135A	-0.0748374
COL19A1	-0.0599517
EPB41L3	-0.268891
COBLL1	-0.776313
DLG3	0.449857
KCNK2	1.97027
SERTAD4	-0.822068
TRAF5	0.624572
MRPL22	0.203084
GEMIN5	0.0200502
OPRK1	0.37921
NFE2L1	-0.395702
SEMA5B	0.677009
GSK3B	-0.145092
ITGB5	0.266388
ERC1	-0.232239
XPO1	0.00614872
LINC01587	0.410853
RNF13	-0.282875
TRPM3	-0.870006
PALB2	-0.0773182
DOP1A	-0.255499
LYRM2	0.0117831
BCKDHB	-0.923016
KAT6A	-0.13141
TUT7	-0.690587
ULK2	0.0932442
GRHL2	1.2413
TNPO1	-0.03892
PLOD1	0.0826619
P2RX5	1.43297
ITGAE	0.894612
DIS3	-0.175667
PIBF1	-0.131908
TDRD3	-0.112743
AC000061.1	-0.925499
NUFIP1	0.0636013
PDS5B	-0.0800661
OXCT1	-0.716534
RRAGB	0.178059
EPYC	0.779325
CYLD	-0.347464
SLC27A5	-1.44068
ZNF324	0.0191365
ZNF671	0.091756
ZNF416	0.379881
ZNF586	0.426697
ZNF446	0.372865
ZNF264	0.140332
RPS5	0.833465
FAT1	-0.590373
YTHDC1	-0.0467173
CHMP2B	0.014867
SMAP2	-0.178533
PPIE	0.22019
ZMPSTE24	-0.103027
STARD7	0.10045
NOA1	0.237796
REST	-0.115152
HAL	-0.0182128
SSH1	-0.258535
GSTP1	0.583094
APLP2	-0.16769
FAM234B	-0.150339
SLCO1A2	-0.940278
WBP11	-0.0356034
EIF3I	0.181078
NKAIN1	1.30949
COL16A1	0.154883
TXLNA	0.0283293
APOB	-0.58637
NCOA1	-0.153814
AGBL5	0.280651
EFR3B	0.112933
KIF3C	0.778383
RAB10	0.050501
GCKR	-0.753875
HADHA	-0.168882
MAPRE3	-0.124792
CAD	0.3613
CD59	-0.184084
CD82	-0.151774
BCORL1	0.634296
ATRX	-0.14965
AK6	0.0791501
FCN1	0.0592083
MYNN	0.0410351
MECOM	0.0563237
SCAMP1	-0.126064
PREP	-0.0616612
HACE1	0.101696
SEH1L	0.109773
WDR47	-0.0768419
WDFY1	-0.0985182
OVGP1	0.544401
SLC25A24	-0.000108817
MAP3K4	0.16603
PILRA	0.0469801
IGSF9	0.267726
ABCB1	-0.907988
ZNF213	0.537406
AKR1B1	0.129566
CPNE3	-0.195492
RRN3	-0.464812
CTTN	0.0993192
WNT11	-0.0932372
MTIF2	-0.0612745
DDHD2	-0.176681
TTC39A	0.975969
EPS15	-0.319676
ORC1	0.808437
MGST2	-0.221513
CHERP	-0.192798
ATG16L1	-0.100169
USP40	0.0116227
POMGNT1	0.0374699
RAD54L	0.754627
MAST2	0.25709
DNAJA1	-0.0405911
B4GALT1	-0.0801401
CHMP5	-0.14612
NFX1	-0.0755605
AQP6	-0.738588
DIMT1	0.0947351
IPO11	-0.0878593
FOLH1	-0.921067
EIF2AK1	0.0479423
NME8	-0.00545826
EPDR1	-0.241769
SNX10	-0.376519
SEPHS1	0.240142
MRPL28	0.284352
HBQ1	1.54808
ITPKC	0.19685
CEACAM6	-0.579181
FAT2	-0.100859
RBM22	0.143111
TMED2	0.0827271
ERO1B	0.429956
ZFAND6	-0.0740355
HSD17B2	-0.0209758
TXLNG	0.0350945
PPEF1	0.191204
LAT2	0.478217
HUWE1	-0.0278654
ZW10	0.00280902
ALG9	-0.0789092
MYBPC2	0.7922
NOX4	-0.174205
ACOX3	-0.104316
MTMR2	0.41613
PPP1R15A	-0.208861
HSD17B14	-0.045815
TRIP6	0.320805
ACHE	-0.225634
FTL	0.449705
SRRT	0.350062
BAX	0.639079
NLK	0.112645
PIGS	0.511892
ADAMTS2	-0.642255
TMPRSS11E	-0.151569
ATXN7L3	0.272486
PGS1	0.16356
PSMC5	0.116624
UIMC1	0.0751908
CETP	-0.655255
MMP2	-0.422036
MT3	-0.314477
LPCAT2	-0.348901
GNAO1	-1.61426
OGFOD1	-0.209392
SH3BP2	-0.119605
NOP14	0.00314723
ADD1	-0.029964
L2HGDH	-0.542146
TXNDC16	-0.0252107
RTRAF	0.138945
NID2	-0.524273
GMCL1	0.098341
SF3B2	0.118235
KLHL42	0.0523887
GNAS	0.250655
DNM1L	0.146287
PTHLH	1.70973
PHACTR3	-1.29993
ERGIC2	-0.0414752
TFAP2C	0.881191
AURKA	0.568326
CASS4	-0.831431
PIR	0.276293
AAMDC	0.256734
RFX2	0.201909
METTL2A	0.181273
SULT2B1	0.494022
ALG6	0.131081
CNOT3	0.335784
GP6	-0.923981
PTPN4	-0.295175
DDX18	-0.0397234
KHSRP	0.208576
GNA11	0.00799059
ASAP3	-0.282563
EDEM2	0.248326
DNMT3B	0.672308
REM1	0.0494914
TPX2	0.907391
FER1L4	0.744349
PDRG1	0.487791
EPB41L1	0.229271
SLC15A1	0.229237
DOCK9	-0.365991
ANKRD10	0.27059
TGDS	-0.270396
DOCK3	0.475724
C3orf18	-0.186883
COQ9	-0.339686
TMEM40	1.16342
KIF9	0.219732
ARHGAP28	0.126673
CRLS1	-0.33616
DEFB127	-0.0782561
PPP1R13B	0.00848694
ATRN	0.112907
SMOX	0.495987
SIGLEC1	-0.170561
FKBP1A	0.309853
NSFL1C	0.119208
SLC4A11	1.39309
C20orf194	-0.0533778
ZNF343	0.137639
EBF4	0.739426
CPXM1	0.0266446
MAVS	0.229742
LZTS3	0.290898
F11	-0.804907
XRN2	-0.127523
KIZ	0.150478
DYNLL1	0.360606
TESC	0.867659
SNX5	0.167644
RPL6	0.530608
SIRPG	0.443221
MAPKAPK5	0.14501
P2RX7	-0.0162772
ESF1	-0.0576157
RBBP9	-0.365861
ANAPC5	0.194222
SLC23A2	-0.898235
SLC8B1	0.032197
TMEM230	-0.192713
DZANK1	-0.019062
KDM2B	0.0602371
CFAP61	0.135682
LHX5	-0.557204
TASP1	-0.0190215
OAS1	-0.384995
GCN1	0.184312
RPLP0	0.691829
PXN	0.087705
SIRT4	0.2201
RPH3A	0.489854
KIF16B	-0.213827
TRMT6	0.280737
CHGB	-0.649609
PEBP1	-0.520838
TBX5	-0.716498
BRAP	0.0898262
ERP29	0.0679163
NOS1	-1.41971
FUS	0.295042
IGBP1	0.357625
FXYD5	0.242739
ZNF302	0.15612
GRAMD1A	0.609865
FXYD3	2.99464
HEPH	-0.504794
CDIP1	-0.0827526
CMTM1	-0.140325
KCNH4	0.341877
GANAB	-0.14887
GMIP	0.27383
RBM41	-0.0913828
BIRC5	1.07113
LAG3	0.566582
MLF2	-0.0109269
OTUB2	-0.091882
DDX24	-0.224453
ZBTB25	-0.237205
NECAP1	-0.19975
ARHGAP4	0.542924
ANKRD24	-0.702568
DHX32	-0.025245
RCOR1	-0.118964
GPATCH2L	-0.057741
LTBP4	-0.373135
BLVRB	-0.253307
SLC9A1	-0.0312148
SPTLC1	-0.0259926
PAPOLA	-0.0268317
CCNK	-0.343413
PCBP4	0.618228
RGS1	-0.0470686
YPEL3	0.190152
MRPS33	-0.065153
NDUFB2	0.16461
NUDC	0.241622
MAEA	0.11849
ICAM1	0.0689456
STRN4	0.315583
IRAK3	-0.376027
LYZ	0.228268
SI	0.886386
MUL1	-0.191055
TFAP4	0.314959
PDCD7	0.0819852
SPG21	0.0596755
FETUB	-1.06635
DNAJB11	0.361882
P3H2	0.022531
THPO	0.058788
CHRD	-0.0744512
FLT3LG	0.176399
RAB11FIP3	-0.183001
GNPTG	-0.194947
ZNF268	-0.0256483
GOLGA3	0.27909
PABPC4	0.251331
CD209	0.101594
CERS4	0.113778
MCOLN1	-0.0538086
USP48	-0.0128965
EFNB1	0.113597
PDPR	0.034835
AARS1	0.0644256
GLG1	0.0129758
KIF4A	0.952892
TNRC6A	-0.441159
PLEKHG2	0.45366
DLL3	0.858329
NAT14	0.839323
PITPNM2	-0.345171
EXOC1	-0.169505
RBM27	-0.106563
POU4F3	0.138412
OSBPL8	-0.284241
DTX2	0.343917
NLRC4	-0.00298824
PUS7	0.0589063
LAMB4	0.127786
NRCAM	0.0463268
LAMB1	0.125105
SLC26A4	-0.103478
SLC26A3	-0.00773903
DLD	-0.314605
WDR7	-0.516382
TXNL1	-0.00229741
IL5RA	-0.431861
ABCC6	-0.751241
CMTM6	-0.307182
ITGA6	-0.336897
RAPGEF4	-0.551957
MAP3K20	-0.343724
SMPX	-0.426222
FH	-0.0469513
SEL1L3	0.185254
TF	-0.308786
CDV3	0.00665036
MYO15A	0.00272139
ALKBH5	-0.0165148
APOH	-0.389282
NLRP1	-0.318611
PITPNM3	-0.555093
SPAG7	0.162022
ORC6	0.742045
ZFHX4	-0.467776
SLC17A6	0.104641
CPA1	0.162736
ZC3HC1	0.010824
ESR1	-2.09503
RGS17	0.476695
ANGPT2	0.0207812
TMEM101	0.50175
CD200	-0.157467
CCDC80	-0.842025
CMA1	0.213212
PSME1	0.0596384
PPP2R3C	0.0660973
HAUS4	-0.345771
JPH4	-0.209552
MYH7	0.54174
CEBPE	0.206487
SLC7A8	-0.249332
OSGEP	0.0305139
SLC22A17	-0.886977
RNF31	-0.19497
SCFD1	-0.0287513
G2E3	0.0527165
HECTD1	-0.366955
HNRNPC	0.157644
RPGRIP1	0.17503
SUPT16H	0.0962803
TOX4	0.0156647
GEMIN2	0.136877
TGM1	0.239294
TINF2	-0.0770536
DAZL	0.173475
TBL1Y	-0.0297439
SEMA6A	0.476785
TRPM7	-0.424159
TYRO3	1.07139
WDR76	0.60658
CAPN3	-0.620401
SNAP23	-0.207325
TBX15	-0.477453
PHGDH	0.120773
COL9A3	0.829625
EZR	0.0137834
MYL6	0.180639
AGO1	-0.0115545
TEKT2	0.690354
CLSPN	0.529963
RFFL	-0.232975
UNC13D	0.678744
MFSD11	-0.255463
DPYSL2	-0.399675
TGFB2	0.261444
GPATCH2	0.348303
NUP50	0.124087
CDC45	0.80873
COMT	-0.0994354
ADA2	-0.314422
AC016026.1	-0.0228767
VNN3	0.530327
ECHDC1	-0.341126
LRRFIP2	-0.152396
[truncated: 54,494 more rows]
